# Supplementary material for: VGAE-CCI: variational graph autoencoder-based construction of 3D spatial cell–cell communication network
Source: Brief Bioinform. 2024 Nov 24;26(1):bbae619. doi: 10.1093/bib/bbae619 (PMC11586124; doi:10.1093/bib/bbae619)
Supplement: Supplementary_Data_1_bbae619 [file supplementary_data_1_bbae619.zip › Supplementary_Data_1_bbae619.csv]

	interaction_name	ligand	receptor	evidence
BMP2_BMPR1A_ACVR2A	BMP2_BMPR1A_ACVR2A	BMP2	BMPR1A_ACVR2A	KEGG: hsa04350; PMID:26893264
BMP2_BMPR1A_ACVR2B	BMP2_BMPR1A_ACVR2B	BMP2	BMPR1A_ACVR2B	KEGG: hsa04350; PMID:26893264
BMP2_BMPR1A_BMPR2	BMP2_BMPR1A_BMPR2	BMP2	BMPR1A_BMPR2	KEGG: hsa04350; PMID:26893264
BMP2_BMPR1B_ACVR2A	BMP2_BMPR1B_ACVR2A	BMP2	BMPR1B_ACVR2A	KEGG: hsa04350; PMID:26893264
BMP2_BMPR1B_ACVR2B	BMP2_BMPR1B_ACVR2B	BMP2	BMPR1B_ACVR2B	KEGG: hsa04350; PMID:26893264
BMP2_BMPR1B_BMPR2	BMP2_BMPR1B_BMPR2	BMP2	BMPR1B_BMPR2	KEGG: hsa04350; PMID:26893264
BMP4_BMPR1A_ACVR2A	BMP4_BMPR1A_ACVR2A	BMP4	BMPR1A_ACVR2A	KEGG: hsa04350; PMID:26893264
BMP4_BMPR1A_ACVR2B	BMP4_BMPR1A_ACVR2B	BMP4	BMPR1A_ACVR2B	KEGG: hsa04350; PMID:26893264
BMP4_BMPR1A_BMPR2	BMP4_BMPR1A_BMPR2	BMP4	BMPR1A_BMPR2	KEGG: hsa04350; PMID:26893264
BMP4_BMPR1B_ACVR2A	BMP4_BMPR1B_ACVR2A	BMP4	BMPR1B_ACVR2A	KEGG: hsa04350; PMID:26893264
BMP4_BMPR1B_ACVR2B	BMP4_BMPR1B_ACVR2B	BMP4	BMPR1B_ACVR2B	KEGG: hsa04350; PMID:26893264
BMP4_BMPR1B_BMPR2	BMP4_BMPR1B_BMPR2	BMP4	BMPR1B_BMPR2	KEGG: hsa04350; PMID:26893264
GDF5_BMPR1A_ACVR2A	GDF5_BMPR1A_ACVR2A	GDF5	BMPR1A_ACVR2A	KEGG: hsa04350; PMID:26893264
GDF5_BMPR1A_ACVR2B	GDF5_BMPR1A_ACVR2B	GDF5	BMPR1A_ACVR2B	KEGG: hsa04350; PMID:26893264
GDF5_BMPR1A_BMPR2	GDF5_BMPR1A_BMPR2	GDF5	BMPR1A_BMPR2	KEGG: hsa04350; PMID:26893264
GDF5_BMPR1B_ACVR2A	GDF5_BMPR1B_ACVR2A	GDF5	BMPR1B_ACVR2A	KEGG: hsa04350; PMID:26893264
GDF5_BMPR1B_ACVR2B	GDF5_BMPR1B_ACVR2B	GDF5	BMPR1B_ACVR2B	KEGG: hsa04350; PMID:26893264
GDF5_BMPR1B_BMPR2	GDF5_BMPR1B_BMPR2	GDF5	BMPR1B_BMPR2	KEGG: hsa04350; PMID:26893264
GDF6_BMPR1A_ACVR2A	GDF6_BMPR1A_ACVR2A	GDF6	BMPR1A_ACVR2A	KEGG: hsa04350; PMID:26893264
GDF6_BMPR1A_ACVR2B	GDF6_BMPR1A_ACVR2B	GDF6	BMPR1A_ACVR2B	KEGG: hsa04350; PMID:26893264
GDF6_BMPR1A_BMPR2	GDF6_BMPR1A_BMPR2	GDF6	BMPR1A_BMPR2	KEGG: hsa04350; PMID:26893264
GDF6_BMPR1B_ACVR2A	GDF6_BMPR1B_ACVR2A	GDF6	BMPR1B_ACVR2A	KEGG: hsa04350; PMID:26893264
GDF6_BMPR1B_ACVR2B	GDF6_BMPR1B_ACVR2B	GDF6	BMPR1B_ACVR2B	KEGG: hsa04350; PMID:26893264
GDF6_BMPR1B_BMPR2	GDF6_BMPR1B_BMPR2	GDF6	BMPR1B_BMPR2	KEGG: hsa04350; PMID:26893264
GDF7_BMPR1A_ACVR2A	GDF7_BMPR1A_ACVR2A	GDF7	BMPR1A_ACVR2A	KEGG: hsa04350; PMID:26893264
GDF7_BMPR1A_ACVR2B	GDF7_BMPR1A_ACVR2B	GDF7	BMPR1A_ACVR2B	KEGG: hsa04350; PMID:26893264
GDF7_BMPR1A_BMPR2	GDF7_BMPR1A_BMPR2	GDF7	BMPR1A_BMPR2	KEGG: hsa04350; PMID:26893264
GDF7_BMPR1B_ACVR2A	GDF7_BMPR1B_ACVR2A	GDF7	BMPR1B_ACVR2A	KEGG: hsa04350; PMID:26893264
GDF7_BMPR1B_ACVR2B	GDF7_BMPR1B_ACVR2B	GDF7	BMPR1B_ACVR2B	KEGG: hsa04350; PMID:26893264
GDF7_BMPR1B_BMPR2	GDF7_BMPR1B_BMPR2	GDF7	BMPR1B_BMPR2	KEGG: hsa04350; PMID:26893264
BMP15_BMPR1B_BMPR2	BMP15_BMPR1B_BMPR2	BMP15	BMPR1B_BMPR2	KEGG: hsa04350; PMID:26893264
BMP5_ACVR1_ACVR2A	BMP5_ACVR1_ACVR2A	BMP5	ACVR1_ACVR2A	KEGG: hsa04350; PMID:26893264
BMP5_ACVR1_ACVR2B	BMP5_ACVR1_ACVR2B	BMP5	ACVR1_ACVR2B	KEGG: hsa04350; PMID:26893264
BMP5_ACVR1_BMPR2	BMP5_ACVR1_BMPR2	BMP5	ACVR1_BMPR2	KEGG: hsa04350; PMID:26893264
BMP5_BMPR1A_ACVR2A	BMP5_BMPR1A_ACVR2A	BMP5	BMPR1A_ACVR2A	KEGG: hsa04350; PMID:26893264
BMP5_BMPR1A_ACVR2B	BMP5_BMPR1A_ACVR2B	BMP5	BMPR1A_ACVR2B	KEGG: hsa04350; PMID:26893264
BMP5_BMPR1A_BMPR2	BMP5_BMPR1A_BMPR2	BMP5	BMPR1A_BMPR2	KEGG: hsa04350; PMID:26893264
BMP5_BMPR1B_ACVR2A	BMP5_BMPR1B_ACVR2A	BMP5	BMPR1B_ACVR2A	KEGG: hsa04350; PMID:26893264
BMP5_BMPR1B_ACVR2B	BMP5_BMPR1B_ACVR2B	BMP5	BMPR1B_ACVR2B	KEGG: hsa04350; PMID:26893264
BMP5_BMPR1B_BMPR2	BMP5_BMPR1B_BMPR2	BMP5	BMPR1B_BMPR2	KEGG: hsa04350; PMID:26893264
BMP6_ACVR1_ACVR2A	BMP6_ACVR1_ACVR2A	BMP6	ACVR1_ACVR2A	KEGG: hsa04350; PMID:26893264
BMP6_ACVR1_ACVR2B	BMP6_ACVR1_ACVR2B	BMP6	ACVR1_ACVR2B	KEGG: hsa04350; PMID:26893264
BMP6_ACVR1_BMPR2	BMP6_ACVR1_BMPR2	BMP6	ACVR1_BMPR2	KEGG: hsa04350; PMID:26893264
BMP6_BMPR1A_ACVR2A	BMP6_BMPR1A_ACVR2A	BMP6	BMPR1A_ACVR2A	KEGG: hsa04350; PMID:26893264
BMP6_BMPR1A_ACVR2B	BMP6_BMPR1A_ACVR2B	BMP6	BMPR1A_ACVR2B	KEGG: hsa04350; PMID:26893264
BMP6_BMPR1A_BMPR2	BMP6_BMPR1A_BMPR2	BMP6	BMPR1A_BMPR2	KEGG: hsa04350; PMID:26893264
BMP6_BMPR1B_ACVR2A	BMP6_BMPR1B_ACVR2A	BMP6	BMPR1B_ACVR2A	KEGG: hsa04350; PMID:26893264
BMP6_BMPR1B_ACVR2B	BMP6_BMPR1B_ACVR2B	BMP6	BMPR1B_ACVR2B	KEGG: hsa04350; PMID:26893264
BMP6_BMPR1B_BMPR2	BMP6_BMPR1B_BMPR2	BMP6	BMPR1B_BMPR2	KEGG: hsa04350; PMID:26893264
BMP7_ACVR1_ACVR2A	BMP7_ACVR1_ACVR2A	BMP7	ACVR1_ACVR2A	KEGG: hsa04350; PMID:26893264
BMP7_ACVR1_ACVR2B	BMP7_ACVR1_ACVR2B	BMP7	ACVR1_ACVR2B	KEGG: hsa04350; PMID:26893264
BMP7_ACVR1_BMPR2	BMP7_ACVR1_BMPR2	BMP7	ACVR1_BMPR2	KEGG: hsa04350; PMID:26893264
BMP7_BMPR1A_ACVR2A	BMP7_BMPR1A_ACVR2A	BMP7	BMPR1A_ACVR2A	KEGG: hsa04350; PMID:26893264
BMP7_BMPR1A_ACVR2B	BMP7_BMPR1A_ACVR2B	BMP7	BMPR1A_ACVR2B	KEGG: hsa04350; PMID:26893264
BMP7_BMPR1A_BMPR2	BMP7_BMPR1A_BMPR2	BMP7	BMPR1A_BMPR2	KEGG: hsa04350; PMID:26893264
BMP7_BMPR1B_ACVR2A	BMP7_BMPR1B_ACVR2A	BMP7	BMPR1B_ACVR2A	KEGG: hsa04350; PMID:26893264
BMP7_BMPR1B_ACVR2B	BMP7_BMPR1B_ACVR2B	BMP7	BMPR1B_ACVR2B	KEGG: hsa04350; PMID:26893264
BMP7_BMPR1B_BMPR2	BMP7_BMPR1B_BMPR2	BMP7	BMPR1B_BMPR2	KEGG: hsa04350; PMID:26893264
BMP8A_ACVR1_ACVR2A	BMP8A_ACVR1_ACVR2A	BMP8A	ACVR1_ACVR2A	KEGG: hsa04350; PMID:26893264
BMP8A_ACVR1_ACVR2B	BMP8A_ACVR1_ACVR2B	BMP8A	ACVR1_ACVR2B	KEGG: hsa04350; PMID:26893264
BMP8A_ACVR1_BMPR2	BMP8A_ACVR1_BMPR2	BMP8A	ACVR1_BMPR2	KEGG: hsa04350; PMID:26893264
BMP8A_BMPR1A_ACVR2A	BMP8A_BMPR1A_ACVR2A	BMP8A	BMPR1A_ACVR2A	KEGG: hsa04350; PMID:26893264
BMP8A_BMPR1A_ACVR2B	BMP8A_BMPR1A_ACVR2B	BMP8A	BMPR1A_ACVR2B	KEGG: hsa04350; PMID:26893264
BMP8A_BMPR1A_BMPR2	BMP8A_BMPR1A_BMPR2	BMP8A	BMPR1A_BMPR2	KEGG: hsa04350; PMID:26893264
BMP8A_BMPR1B_ACVR2A	BMP8A_BMPR1B_ACVR2A	BMP8A	BMPR1B_ACVR2A	KEGG: hsa04350; PMID:26893264
BMP8A_BMPR1B_ACVR2B	BMP8A_BMPR1B_ACVR2B	BMP8A	BMPR1B_ACVR2B	KEGG: hsa04350; PMID:26893264
BMP8A_BMPR1B_BMPR2	BMP8A_BMPR1B_BMPR2	BMP8A	BMPR1B_BMPR2	KEGG: hsa04350; PMID:26893264
BMP8B_ACVR1_ACVR2A	BMP8B_ACVR1_ACVR2A	BMP8B	ACVR1_ACVR2A	KEGG: hsa04350; PMID:26893264
BMP8B_ACVR1_ACVR2B	BMP8B_ACVR1_ACVR2B	BMP8B	ACVR1_ACVR2B	KEGG: hsa04350; PMID:26893264
BMP8B_ACVR1_BMPR2	BMP8B_ACVR1_BMPR2	BMP8B	ACVR1_BMPR2	KEGG: hsa04350; PMID:26893264
BMP8B_BMPR1A_ACVR2A	BMP8B_BMPR1A_ACVR2A	BMP8B	BMPR1A_ACVR2A	KEGG: hsa04350; PMID:26893264
BMP8B_BMPR1A_ACVR2B	BMP8B_BMPR1A_ACVR2B	BMP8B	BMPR1A_ACVR2B	KEGG: hsa04350; PMID:26893264
BMP8B_BMPR1A_BMPR2	BMP8B_BMPR1A_BMPR2	BMP8B	BMPR1A_BMPR2	KEGG: hsa04350; PMID:26893264
BMP8B_BMPR1B_ACVR2A	BMP8B_BMPR1B_ACVR2A	BMP8B	BMPR1B_ACVR2A	KEGG: hsa04350; PMID:26893264
BMP8B_BMPR1B_ACVR2B	BMP8B_BMPR1B_ACVR2B	BMP8B	BMPR1B_ACVR2B	KEGG: hsa04350; PMID:26893264
BMP8B_BMPR1B_BMPR2	BMP8B_BMPR1B_BMPR2	BMP8B	BMPR1B_BMPR2	KEGG: hsa04350; PMID:26893264
BMP10_ACVRL1_BMPR2	BMP10_ACVRL1_BMPR2	BMP10	ACVRL1_BMPR2	KEGG: hsa04350; PMID:26893264; PMID: 25620979
BMP10_ACVRL1_ACVR2A	BMP10_ACVRL1_ACVR2A	BMP10	ACVRL1_ACVR2A	KEGG: hsa04350; PMID:26893264; PMID: 25620979
GDF2_ACVRL1_BMPR2	GDF2_ACVRL1_BMPR2	GDF2	ACVRL1_BMPR2	KEGG: hsa04350; PMID:26893264
GDF2_ACVRL1_ACVR2A	GDF2_ACVRL1_ACVR2A	GDF2	ACVRL1_ACVR2A	KEGG: hsa04350; PMID:26893264
GDF9_ACVR1B_BMPR2	GDF9_ACVR1B_BMPR2	GDF9	ACVR1B_BMPR2	KEGG: hsa04350
GDF10_ACVR1B_ACVR2A	GDF10_ACVR1B_ACVR2A	GDF10	ACVR1B_ACVR2A	KEGG: hsa04350
GDF11_TGFBR1_ACVR2A	GDF11_TGFBR1_ACVR2A	GDF11	TGFBR1_ACVR2A	KEGG: hsa04350
GDF11_TGFBR1_ACVR2B	GDF11_TGFBR1_ACVR2B	GDF11	TGFBR1_ACVR2B	KEGG: hsa04350
GDF11_ACVR1B_ACVR2B	GDF11_ACVR1B_ACVR2B	GDF11	ACVR1B_ACVR2B	KEGG: hsa04350
GDF15_TGFBR2	GDF15_TGFBR2	GDF15	TGFBR2	KEGG: hsa04350
MSTN_TGFBR1_ACVR2B	MSTN_TGFBR1_ACVR2B	MSTN	TGFBR1_ACVR2B	KEGG: hsa04060
MSTN_ACVR1B_ACVR2B	MSTN_ACVR1B_ACVR2B	MSTN	ACVR1B_ACVR2B	KEGG: hsa04060
MSTN_ACVR1B_ACVR2A	MSTN_ACVR1B_ACVR2A	MSTN	ACVR1B_ACVR2A	KEGG: hsa04060
MSTN_TGFBR1_ACVR2A	MSTN_TGFBR1_ACVR2A	MSTN	TGFBR1_ACVR2A	KEGG: hsa04060
AMH_AMHR2_ACVR1	AMH_AMHR2_ACVR1	AMH	AMHR2_ACVR1	KEGG: hsa04060
AMH_AMHR2_BMPR1A	AMH_AMHR2_BMPR1A	AMH	AMHR2_BMPR1A	KEGG: hsa04060
GDNF_GFRA1	GDNF_GFRA1	GDNF	GFRA1_RET	PMID: 11544105
NRTN_GFRA2	NRTN_GFRA2	NRTN	GFRA2_RET	PMID: 11544106
ARTN_GFRA3	ARTN_GFRA3	ARTN	GFRA3_RET	PMID: 11544107
PSPN_GFRA4	PSPN_GFRA4	PSPN	GFRA4_RET	PMID: 11544108
ARTN_GFRA1	ARTN_GFRA1	ARTN	GFRA1_RET	PMID: 11544109
INHBA_ACVR1B_ACVR2A	INHBA_ACVR1B_ACVR2A	INHBA	ACVR1B_ACVR2A	KEGG: hsa04350
INHBA_ACVR1B_ACVR2B	INHBA_ACVR1B_ACVR2B	INHBA	ACVR1B_ACVR2B	KEGG: hsa04351
INHBB_ACVR1B_ACVR2A	INHBB_ACVR1B_ACVR2A	INHBB	ACVR1B_ACVR2A	KEGG: hsa04352
INHBB_ACVR1B_ACVR2B	INHBB_ACVR1B_ACVR2B	INHBB	ACVR1B_ACVR2B	KEGG: hsa04353
INHBB_ACVR1C_ACVR2A	INHBB_ACVR1C_ACVR2A	INHBB	ACVR1C_ACVR2A	KEGG: hsa04354
INHBB_ACVR1C_ACVR2B	INHBB_ACVR1C_ACVR2B	INHBB	ACVR1C_ACVR2B	KEGG: hsa04355
INHBC_ACVR1B_ACVR2A	INHBC_ACVR1B_ACVR2A	INHBC	ACVR1B_ACVR2A	KEGG: hsa04356
INHBC_ACVR1B_ACVR2B	INHBC_ACVR1B_ACVR2B	INHBC	ACVR1B_ACVR2B	KEGG: hsa04357
INHBC_ACVR1C_ACVR2A	INHBC_ACVR1C_ACVR2A	INHBC	ACVR1C_ACVR2A	KEGG: hsa04358
INHBC_ACVR1C_ACVR2B	INHBC_ACVR1C_ACVR2B	INHBC	ACVR1C_ACVR2B	KEGG: hsa04359
INHBE_ACVR1B_ACVR2A	INHBE_ACVR1B_ACVR2A	INHBE	ACVR1B_ACVR2A	KEGG: hsa04360
INHBE_ACVR1B_ACVR2B	INHBE_ACVR1B_ACVR2B	INHBE	ACVR1B_ACVR2B	KEGG: hsa04361
INHBE_ACVR1C_ACVR2A	INHBE_ACVR1C_ACVR2A	INHBE	ACVR1C_ACVR2A	KEGG: hsa04362
INHBE_ACVR1C_ACVR2B	INHBE_ACVR1C_ACVR2B	INHBE	ACVR1C_ACVR2B	KEGG: hsa04363
WNT1_FZD1_LRP5	WNT1_FZD1_LRP5	WNT1	FZD1_LRP5	KEGG: hsa04310; PMID: 23209147
WNT1_FZD10_LRP5	WNT1_FZD10_LRP5	WNT1	FZD10_LRP5	KEGG: hsa04310; PMID: 23209147
WNT1_FZD2_LRP5	WNT1_FZD2_LRP5	WNT1	FZD2_LRP5	KEGG: hsa04310; PMID: 23209147
WNT1_FZD3_LRP5	WNT1_FZD3_LRP5	WNT1	FZD3_LRP5	KEGG: hsa04310; PMID: 23209147
WNT1_FZD4_LRP5	WNT1_FZD4_LRP5	WNT1	FZD4_LRP5	KEGG: hsa04310; PMID: 23209147
WNT1_FZD5_LRP5	WNT1_FZD5_LRP5	WNT1	FZD5_LRP5	KEGG: hsa04310; PMID: 23209147
WNT1_FZD6_LRP5	WNT1_FZD6_LRP5	WNT1	FZD6_LRP5	KEGG: hsa04310; PMID: 23209147
WNT1_FZD7_LRP5	WNT1_FZD7_LRP5	WNT1	FZD7_LRP5	KEGG: hsa04310; PMID: 23209147
WNT1_FZD8_LRP5	WNT1_FZD8_LRP5	WNT1	FZD8_LRP5	KEGG: hsa04310; PMID: 23209147
WNT1_FZD9_LRP5	WNT1_FZD9_LRP5	WNT1	FZD9_LRP5	KEGG: hsa04310; PMID: 23209147
WNT10A_FZD1_LRP5	WNT10A_FZD1_LRP5	WNT10A	FZD1_LRP5	KEGG: hsa04310; PMID: 23209147
WNT10A_FZD10_LRP5	WNT10A_FZD10_LRP5	WNT10A	FZD10_LRP5	KEGG: hsa04310; PMID: 23209147
WNT10A_FZD2_LRP5	WNT10A_FZD2_LRP5	WNT10A	FZD2_LRP5	KEGG: hsa04310; PMID: 23209147
WNT10A_FZD3_LRP5	WNT10A_FZD3_LRP5	WNT10A	FZD3_LRP5	KEGG: hsa04310; PMID: 23209147
WNT10A_FZD4_LRP5	WNT10A_FZD4_LRP5	WNT10A	FZD4_LRP5	KEGG: hsa04310; PMID: 23209147
WNT10A_FZD5_LRP5	WNT10A_FZD5_LRP5	WNT10A	FZD5_LRP5	KEGG: hsa04310; PMID: 23209147
WNT10A_FZD6_LRP5	WNT10A_FZD6_LRP5	WNT10A	FZD6_LRP5	KEGG: hsa04310; PMID: 23209147
WNT10A_FZD7_LRP5	WNT10A_FZD7_LRP5	WNT10A	FZD7_LRP5	KEGG: hsa04310; PMID: 23209147
WNT10A_FZD8_LRP5	WNT10A_FZD8_LRP5	WNT10A	FZD8_LRP5	KEGG: hsa04310; PMID: 23209147
WNT10A_FZD9_LRP5	WNT10A_FZD9_LRP5	WNT10A	FZD9_LRP5	KEGG: hsa04310; PMID: 23209147
WNT10B_FZD1_LRP5	WNT10B_FZD1_LRP5	WNT10B	FZD1_LRP5	KEGG: hsa04310; PMID: 23209147
WNT10B_FZD10_LRP5	WNT10B_FZD10_LRP5	WNT10B	FZD10_LRP5	KEGG: hsa04310; PMID: 23209147
WNT10B_FZD2_LRP5	WNT10B_FZD2_LRP5	WNT10B	FZD2_LRP5	KEGG: hsa04310; PMID: 23209147
WNT10B_FZD3_LRP5	WNT10B_FZD3_LRP5	WNT10B	FZD3_LRP5	KEGG: hsa04310; PMID: 23209147
WNT10B_FZD4_LRP5	WNT10B_FZD4_LRP5	WNT10B	FZD4_LRP5	KEGG: hsa04310; PMID: 23209147
WNT10B_FZD5_LRP5	WNT10B_FZD5_LRP5	WNT10B	FZD5_LRP5	KEGG: hsa04310; PMID: 23209147
WNT10B_FZD6_LRP5	WNT10B_FZD6_LRP5	WNT10B	FZD6_LRP5	KEGG: hsa04310; PMID: 23209147
WNT10B_FZD7_LRP5	WNT10B_FZD7_LRP5	WNT10B	FZD7_LRP5	KEGG: hsa04310; PMID: 23209147
WNT10B_FZD8_LRP5	WNT10B_FZD8_LRP5	WNT10B	FZD8_LRP5	KEGG: hsa04310; PMID: 23209147
WNT10B_FZD9_LRP5	WNT10B_FZD9_LRP5	WNT10B	FZD9_LRP5	KEGG: hsa04310; PMID: 23209147
WNT16_FZD1_LRP5	WNT16_FZD1_LRP5	WNT16	FZD1_LRP5	KEGG: hsa04310; PMID: 23209147
WNT16_FZD10_LRP5	WNT16_FZD10_LRP5	WNT16	FZD10_LRP5	KEGG: hsa04310; PMID: 23209147
WNT16_FZD2_LRP5	WNT16_FZD2_LRP5	WNT16	FZD2_LRP5	KEGG: hsa04310; PMID: 23209147
WNT16_FZD3_LRP5	WNT16_FZD3_LRP5	WNT16	FZD3_LRP5	KEGG: hsa04310; PMID: 23209147
WNT16_FZD4_LRP5	WNT16_FZD4_LRP5	WNT16	FZD4_LRP5	KEGG: hsa04310; PMID: 23209147
WNT16_FZD5_LRP5	WNT16_FZD5_LRP5	WNT16	FZD5_LRP5	KEGG: hsa04310; PMID: 23209147
WNT16_FZD6_LRP5	WNT16_FZD6_LRP5	WNT16	FZD6_LRP5	KEGG: hsa04310; PMID: 23209147
WNT16_FZD7_LRP5	WNT16_FZD7_LRP5	WNT16	FZD7_LRP5	KEGG: hsa04310; PMID: 23209147
WNT16_FZD8_LRP5	WNT16_FZD8_LRP5	WNT16	FZD8_LRP5	KEGG: hsa04310; PMID: 23209147
WNT16_FZD9_LRP5	WNT16_FZD9_LRP5	WNT16	FZD9_LRP5	KEGG: hsa04310; PMID: 23209147
WNT2_FZD1_LRP5	WNT2_FZD1_LRP5	WNT2	FZD1_LRP5	KEGG: hsa04310; PMID: 23209147
WNT2_FZD10_LRP5	WNT2_FZD10_LRP5	WNT2	FZD10_LRP5	KEGG: hsa04310; PMID: 23209147
WNT2_FZD2_LRP5	WNT2_FZD2_LRP5	WNT2	FZD2_LRP5	KEGG: hsa04310; PMID: 23209147
WNT2_FZD3_LRP5	WNT2_FZD3_LRP5	WNT2	FZD3_LRP5	KEGG: hsa04310; PMID: 23209147
WNT2_FZD4_LRP5	WNT2_FZD4_LRP5	WNT2	FZD4_LRP5	KEGG: hsa04310; PMID: 23209147
WNT2_FZD5_LRP5	WNT2_FZD5_LRP5	WNT2	FZD5_LRP5	KEGG: hsa04310; PMID: 23209147
WNT2_FZD6_LRP5	WNT2_FZD6_LRP5	WNT2	FZD6_LRP5	KEGG: hsa04310; PMID: 23209147
WNT2_FZD7_LRP5	WNT2_FZD7_LRP5	WNT2	FZD7_LRP5	KEGG: hsa04310; PMID: 23209147
WNT2_FZD8_LRP5	WNT2_FZD8_LRP5	WNT2	FZD8_LRP5	KEGG: hsa04310; PMID: 23209147
WNT2_FZD9_LRP5	WNT2_FZD9_LRP5	WNT2	FZD9_LRP5	KEGG: hsa04310; PMID: 23209147
WNT2B_FZD1_LRP5	WNT2B_FZD1_LRP5	WNT2B	FZD1_LRP5	KEGG: hsa04310; PMID: 23209147
WNT2B_FZD10_LRP5	WNT2B_FZD10_LRP5	WNT2B	FZD10_LRP5	KEGG: hsa04310; PMID: 23209147
WNT2B_FZD2_LRP5	WNT2B_FZD2_LRP5	WNT2B	FZD2_LRP5	KEGG: hsa04310; PMID: 23209147
WNT2B_FZD3_LRP5	WNT2B_FZD3_LRP5	WNT2B	FZD3_LRP5	KEGG: hsa04310; PMID: 23209147
WNT2B_FZD4_LRP5	WNT2B_FZD4_LRP5	WNT2B	FZD4_LRP5	KEGG: hsa04310; PMID: 23209147
WNT2B_FZD5_LRP5	WNT2B_FZD5_LRP5	WNT2B	FZD5_LRP5	KEGG: hsa04310; PMID: 23209147
WNT2B_FZD6_LRP5	WNT2B_FZD6_LRP5	WNT2B	FZD6_LRP5	KEGG: hsa04310; PMID: 23209147
WNT2B_FZD7_LRP5	WNT2B_FZD7_LRP5	WNT2B	FZD7_LRP5	KEGG: hsa04310; PMID: 23209147
WNT2B_FZD8_LRP5	WNT2B_FZD8_LRP5	WNT2B	FZD8_LRP5	KEGG: hsa04310; PMID: 23209147
WNT2B_FZD9_LRP5	WNT2B_FZD9_LRP5	WNT2B	FZD9_LRP5	KEGG: hsa04310; PMID: 23209147
WNT3_FZD1_LRP5	WNT3_FZD1_LRP5	WNT3	FZD1_LRP5	KEGG: hsa04310; PMID: 23209147
WNT3_FZD10_LRP5	WNT3_FZD10_LRP5	WNT3	FZD10_LRP5	KEGG: hsa04310; PMID: 23209147
WNT3_FZD2_LRP5	WNT3_FZD2_LRP5	WNT3	FZD2_LRP5	KEGG: hsa04310; PMID: 23209147
WNT3_FZD3_LRP5	WNT3_FZD3_LRP5	WNT3	FZD3_LRP5	KEGG: hsa04310; PMID: 23209147
WNT3_FZD4_LRP5	WNT3_FZD4_LRP5	WNT3	FZD4_LRP5	KEGG: hsa04310; PMID: 23209147
WNT3_FZD5_LRP5	WNT3_FZD5_LRP5	WNT3	FZD5_LRP5	KEGG: hsa04310; PMID: 23209147
WNT3_FZD6_LRP5	WNT3_FZD6_LRP5	WNT3	FZD6_LRP5	KEGG: hsa04310; PMID: 23209147
WNT3_FZD7_LRP5	WNT3_FZD7_LRP5	WNT3	FZD7_LRP5	KEGG: hsa04310; PMID: 23209147
WNT3_FZD8_LRP5	WNT3_FZD8_LRP5	WNT3	FZD8_LRP5	KEGG: hsa04310; PMID: 23209147
WNT3_FZD9_LRP5	WNT3_FZD9_LRP5	WNT3	FZD9_LRP5	KEGG: hsa04310; PMID: 23209147
WNT3A_FZD1_LRP5	WNT3A_FZD1_LRP5	WNT3A	FZD1_LRP5	KEGG: hsa04310; PMID: 23209147
WNT3A_FZD10_LRP5	WNT3A_FZD10_LRP5	WNT3A	FZD10_LRP5	KEGG: hsa04310; PMID: 23209147
WNT3A_FZD2_LRP5	WNT3A_FZD2_LRP5	WNT3A	FZD2_LRP5	KEGG: hsa04310; PMID: 23209147
WNT3A_FZD3_LRP5	WNT3A_FZD3_LRP5	WNT3A	FZD3_LRP5	KEGG: hsa04310; PMID: 23209147
WNT3A_FZD4_LRP5	WNT3A_FZD4_LRP5	WNT3A	FZD4_LRP5	KEGG: hsa04310; PMID: 23209147
WNT3A_FZD5_LRP5	WNT3A_FZD5_LRP5	WNT3A	FZD5_LRP5	KEGG: hsa04310; PMID: 23209147
WNT3A_FZD6_LRP5	WNT3A_FZD6_LRP5	WNT3A	FZD6_LRP5	KEGG: hsa04310; PMID: 23209147
WNT3A_FZD7_LRP5	WNT3A_FZD7_LRP5	WNT3A	FZD7_LRP5	KEGG: hsa04310; PMID: 23209147
WNT3A_FZD8_LRP5	WNT3A_FZD8_LRP5	WNT3A	FZD8_LRP5	KEGG: hsa04310; PMID: 23209147
WNT3A_FZD9_LRP5	WNT3A_FZD9_LRP5	WNT3A	FZD9_LRP5	KEGG: hsa04310; PMID: 23209147
WNT4_FZD1_LRP5	WNT4_FZD1_LRP5	WNT4	FZD1_LRP5	KEGG: hsa04310; PMID: 23209147
WNT4_FZD10_LRP5	WNT4_FZD10_LRP5	WNT4	FZD10_LRP5	KEGG: hsa04310; PMID: 23209147
WNT4_FZD2_LRP5	WNT4_FZD2_LRP5	WNT4	FZD2_LRP5	KEGG: hsa04310; PMID: 23209147
WNT4_FZD3_LRP5	WNT4_FZD3_LRP5	WNT4	FZD3_LRP5	KEGG: hsa04310; PMID: 23209147
WNT4_FZD4_LRP5	WNT4_FZD4_LRP5	WNT4	FZD4_LRP5	KEGG: hsa04310; PMID: 23209147
WNT4_FZD5_LRP5	WNT4_FZD5_LRP5	WNT4	FZD5_LRP5	KEGG: hsa04310; PMID: 23209147
WNT4_FZD6_LRP5	WNT4_FZD6_LRP5	WNT4	FZD6_LRP5	KEGG: hsa04310; PMID: 23209147
WNT4_FZD7_LRP5	WNT4_FZD7_LRP5	WNT4	FZD7_LRP5	KEGG: hsa04310; PMID: 23209147
WNT4_FZD8_LRP5	WNT4_FZD8_LRP5	WNT4	FZD8_LRP5	KEGG: hsa04310; PMID: 23209147
WNT4_FZD9_LRP5	WNT4_FZD9_LRP5	WNT4	FZD9_LRP5	KEGG: hsa04310; PMID: 23209147
WNT6_FZD1_LRP5	WNT6_FZD1_LRP5	WNT6	FZD1_LRP5	KEGG: hsa04310; PMID: 23209147
WNT6_FZD10_LRP5	WNT6_FZD10_LRP5	WNT6	FZD10_LRP5	KEGG: hsa04310; PMID: 23209147
WNT6_FZD2_LRP5	WNT6_FZD2_LRP5	WNT6	FZD2_LRP5	KEGG: hsa04310; PMID: 23209147
WNT6_FZD3_LRP5	WNT6_FZD3_LRP5	WNT6	FZD3_LRP5	KEGG: hsa04310; PMID: 23209147
WNT6_FZD4_LRP5	WNT6_FZD4_LRP5	WNT6	FZD4_LRP5	KEGG: hsa04310; PMID: 23209147
WNT6_FZD5_LRP5	WNT6_FZD5_LRP5	WNT6	FZD5_LRP5	KEGG: hsa04310; PMID: 23209147
WNT6_FZD6_LRP5	WNT6_FZD6_LRP5	WNT6	FZD6_LRP5	KEGG: hsa04310; PMID: 23209147
WNT6_FZD7_LRP5	WNT6_FZD7_LRP5	WNT6	FZD7_LRP5	KEGG: hsa04310; PMID: 23209147
WNT6_FZD8_LRP5	WNT6_FZD8_LRP5	WNT6	FZD8_LRP5	KEGG: hsa04310; PMID: 23209147
WNT6_FZD9_LRP5	WNT6_FZD9_LRP5	WNT6	FZD9_LRP5	KEGG: hsa04310; PMID: 23209147
WNT7A_FZD1_LRP5	WNT7A_FZD1_LRP5	WNT7A	FZD1_LRP5	KEGG: hsa04310; PMID: 23209147
WNT7A_FZD10_LRP5	WNT7A_FZD10_LRP5	WNT7A	FZD10_LRP5	KEGG: hsa04310; PMID: 23209147
WNT7A_FZD2_LRP5	WNT7A_FZD2_LRP5	WNT7A	FZD2_LRP5	KEGG: hsa04310; PMID: 23209147
WNT7A_FZD3_LRP5	WNT7A_FZD3_LRP5	WNT7A	FZD3_LRP5	KEGG: hsa04310; PMID: 23209147
WNT7A_FZD4_LRP5	WNT7A_FZD4_LRP5	WNT7A	FZD4_LRP5	KEGG: hsa04310; PMID: 23209147
WNT7A_FZD5_LRP5	WNT7A_FZD5_LRP5	WNT7A	FZD5_LRP5	KEGG: hsa04310; PMID: 23209147
WNT7A_FZD6_LRP5	WNT7A_FZD6_LRP5	WNT7A	FZD6_LRP5	KEGG: hsa04310; PMID: 23209147
WNT7A_FZD7_LRP5	WNT7A_FZD7_LRP5	WNT7A	FZD7_LRP5	KEGG: hsa04310; PMID: 23209147
WNT7A_FZD8_LRP5	WNT7A_FZD8_LRP5	WNT7A	FZD8_LRP5	KEGG: hsa04310; PMID: 23209147
WNT7A_FZD9_LRP5	WNT7A_FZD9_LRP5	WNT7A	FZD9_LRP5	KEGG: hsa04310; PMID: 23209147
WNT7B_FZD1_LRP5	WNT7B_FZD1_LRP5	WNT7B	FZD1_LRP5	KEGG: hsa04310; PMID: 23209147
WNT7B_FZD10_LRP5	WNT7B_FZD10_LRP5	WNT7B	FZD10_LRP5	KEGG: hsa04310; PMID: 23209147
WNT7B_FZD2_LRP5	WNT7B_FZD2_LRP5	WNT7B	FZD2_LRP5	KEGG: hsa04310; PMID: 23209147
WNT7B_FZD3_LRP5	WNT7B_FZD3_LRP5	WNT7B	FZD3_LRP5	KEGG: hsa04310; PMID: 23209147
WNT7B_FZD4_LRP5	WNT7B_FZD4_LRP5	WNT7B	FZD4_LRP5	KEGG: hsa04310; PMID: 23209147
WNT7B_FZD5_LRP5	WNT7B_FZD5_LRP5	WNT7B	FZD5_LRP5	KEGG: hsa04310; PMID: 23209147
WNT7B_FZD6_LRP5	WNT7B_FZD6_LRP5	WNT7B	FZD6_LRP5	KEGG: hsa04310; PMID: 23209147
WNT7B_FZD7_LRP5	WNT7B_FZD7_LRP5	WNT7B	FZD7_LRP5	KEGG: hsa04310; PMID: 23209147
WNT7B_FZD8_LRP5	WNT7B_FZD8_LRP5	WNT7B	FZD8_LRP5	KEGG: hsa04310; PMID: 23209147
WNT7B_FZD9_LRP5	WNT7B_FZD9_LRP5	WNT7B	FZD9_LRP5	KEGG: hsa04310; PMID: 23209147
WNT8A_FZD1_LRP5	WNT8A_FZD1_LRP5	WNT8A	FZD1_LRP5	KEGG: hsa04310; PMID: 23209147
WNT8A_FZD10_LRP5	WNT8A_FZD10_LRP5	WNT8A	FZD10_LRP5	KEGG: hsa04310; PMID: 23209147
WNT8A_FZD2_LRP5	WNT8A_FZD2_LRP5	WNT8A	FZD2_LRP5	KEGG: hsa04310; PMID: 23209147
WNT8A_FZD3_LRP5	WNT8A_FZD3_LRP5	WNT8A	FZD3_LRP5	KEGG: hsa04310; PMID: 23209147
WNT8A_FZD4_LRP5	WNT8A_FZD4_LRP5	WNT8A	FZD4_LRP5	KEGG: hsa04310; PMID: 23209147
WNT8A_FZD5_LRP5	WNT8A_FZD5_LRP5	WNT8A	FZD5_LRP5	KEGG: hsa04310; PMID: 23209147
WNT8A_FZD6_LRP5	WNT8A_FZD6_LRP5	WNT8A	FZD6_LRP5	KEGG: hsa04310; PMID: 23209147
WNT8A_FZD7_LRP5	WNT8A_FZD7_LRP5	WNT8A	FZD7_LRP5	KEGG: hsa04310; PMID: 23209147
WNT8A_FZD8_LRP5	WNT8A_FZD8_LRP5	WNT8A	FZD8_LRP5	KEGG: hsa04310; PMID: 23209147
WNT8A_FZD9_LRP5	WNT8A_FZD9_LRP5	WNT8A	FZD9_LRP5	KEGG: hsa04310; PMID: 23209147
WNT8B_FZD1_LRP5	WNT8B_FZD1_LRP5	WNT8B	FZD1_LRP5	KEGG: hsa04310; PMID: 23209147
WNT8B_FZD10_LRP5	WNT8B_FZD10_LRP5	WNT8B	FZD10_LRP5	KEGG: hsa04310; PMID: 23209147
WNT8B_FZD2_LRP5	WNT8B_FZD2_LRP5	WNT8B	FZD2_LRP5	KEGG: hsa04310; PMID: 23209147
WNT8B_FZD3_LRP5	WNT8B_FZD3_LRP5	WNT8B	FZD3_LRP5	KEGG: hsa04310; PMID: 23209147
WNT8B_FZD4_LRP5	WNT8B_FZD4_LRP5	WNT8B	FZD4_LRP5	KEGG: hsa04310; PMID: 23209147
WNT8B_FZD5_LRP5	WNT8B_FZD5_LRP5	WNT8B	FZD5_LRP5	KEGG: hsa04310; PMID: 23209147
WNT8B_FZD6_LRP5	WNT8B_FZD6_LRP5	WNT8B	FZD6_LRP5	KEGG: hsa04310; PMID: 23209147
WNT8B_FZD7_LRP5	WNT8B_FZD7_LRP5	WNT8B	FZD7_LRP5	KEGG: hsa04310; PMID: 23209147
WNT8B_FZD8_LRP5	WNT8B_FZD8_LRP5	WNT8B	FZD8_LRP5	KEGG: hsa04310; PMID: 23209147
WNT8B_FZD9_LRP5	WNT8B_FZD9_LRP5	WNT8B	FZD9_LRP5	KEGG: hsa04310; PMID: 23209147
WNT9A_FZD1_LRP5	WNT9A_FZD1_LRP5	WNT9A	FZD1_LRP5	KEGG: hsa04310; PMID: 23209147
WNT9A_FZD10_LRP5	WNT9A_FZD10_LRP5	WNT9A	FZD10_LRP5	KEGG: hsa04310; PMID: 23209147
WNT9A_FZD2_LRP5	WNT9A_FZD2_LRP5	WNT9A	FZD2_LRP5	KEGG: hsa04310; PMID: 23209147
WNT9A_FZD3_LRP5	WNT9A_FZD3_LRP5	WNT9A	FZD3_LRP5	KEGG: hsa04310; PMID: 23209147
WNT9A_FZD4_LRP5	WNT9A_FZD4_LRP5	WNT9A	FZD4_LRP5	KEGG: hsa04310; PMID: 23209147
WNT9A_FZD5_LRP5	WNT9A_FZD5_LRP5	WNT9A	FZD5_LRP5	KEGG: hsa04310; PMID: 23209147
WNT9A_FZD6_LRP5	WNT9A_FZD6_LRP5	WNT9A	FZD6_LRP5	KEGG: hsa04310; PMID: 23209147
WNT9A_FZD7_LRP5	WNT9A_FZD7_LRP5	WNT9A	FZD7_LRP5	KEGG: hsa04310; PMID: 23209147
WNT9A_FZD8_LRP5	WNT9A_FZD8_LRP5	WNT9A	FZD8_LRP5	KEGG: hsa04310; PMID: 23209147
WNT9A_FZD9_LRP5	WNT9A_FZD9_LRP5	WNT9A	FZD9_LRP5	KEGG: hsa04310; PMID: 23209147
WNT9B_FZD1_LRP5	WNT9B_FZD1_LRP5	WNT9B	FZD1_LRP5	KEGG: hsa04310; PMID: 23209147
WNT9B_FZD10_LRP5	WNT9B_FZD10_LRP5	WNT9B	FZD10_LRP5	KEGG: hsa04310; PMID: 23209147
WNT9B_FZD2_LRP5	WNT9B_FZD2_LRP5	WNT9B	FZD2_LRP5	KEGG: hsa04310; PMID: 23209147
WNT9B_FZD3_LRP5	WNT9B_FZD3_LRP5	WNT9B	FZD3_LRP5	KEGG: hsa04310; PMID: 23209147
WNT9B_FZD4_LRP5	WNT9B_FZD4_LRP5	WNT9B	FZD4_LRP5	KEGG: hsa04310; PMID: 23209147
WNT9B_FZD5_LRP5	WNT9B_FZD5_LRP5	WNT9B	FZD5_LRP5	KEGG: hsa04310; PMID: 23209147
WNT9B_FZD6_LRP5	WNT9B_FZD6_LRP5	WNT9B	FZD6_LRP5	KEGG: hsa04310; PMID: 23209147
WNT9B_FZD7_LRP5	WNT9B_FZD7_LRP5	WNT9B	FZD7_LRP5	KEGG: hsa04310; PMID: 23209147
WNT9B_FZD8_LRP5	WNT9B_FZD8_LRP5	WNT9B	FZD8_LRP5	KEGG: hsa04310; PMID: 23209147
WNT9B_FZD9_LRP5	WNT9B_FZD9_LRP5	WNT9B	FZD9_LRP5	KEGG: hsa04310; PMID: 23209147
WNT1_FZD1_LRP6	WNT1_FZD1_LRP6	WNT1	FZD1_LRP6	KEGG: hsa04310; PMID: 23209147
WNT1_FZD10_LRP6	WNT1_FZD10_LRP6	WNT1	FZD10_LRP6	KEGG: hsa04310; PMID: 23209147
WNT1_FZD2_LRP6	WNT1_FZD2_LRP6	WNT1	FZD2_LRP6	KEGG: hsa04310; PMID: 23209147
WNT1_FZD3_LRP6	WNT1_FZD3_LRP6	WNT1	FZD3_LRP6	KEGG: hsa04310; PMID: 23209147
WNT1_FZD4_LRP6	WNT1_FZD4_LRP6	WNT1	FZD4_LRP6	KEGG: hsa04310; PMID: 23209147
WNT1_FZD5_LRP6	WNT1_FZD5_LRP6	WNT1	FZD5_LRP6	KEGG: hsa04310; PMID: 23209147
WNT1_FZD6_LRP6	WNT1_FZD6_LRP6	WNT1	FZD6_LRP6	KEGG: hsa04310; PMID: 23209147
WNT1_FZD7_LRP6	WNT1_FZD7_LRP6	WNT1	FZD7_LRP6	KEGG: hsa04310; PMID: 23209147
WNT1_FZD8_LRP6	WNT1_FZD8_LRP6	WNT1	FZD8_LRP6	KEGG: hsa04310; PMID: 23209147
WNT1_FZD9_LRP6	WNT1_FZD9_LRP6	WNT1	FZD9_LRP6	KEGG: hsa04310; PMID: 23209147
WNT10A_FZD1_LRP6	WNT10A_FZD1_LRP6	WNT10A	FZD1_LRP6	KEGG: hsa04310; PMID: 23209147
WNT10A_FZD10_LRP6	WNT10A_FZD10_LRP6	WNT10A	FZD10_LRP6	KEGG: hsa04310; PMID: 23209147
WNT10A_FZD2_LRP6	WNT10A_FZD2_LRP6	WNT10A	FZD2_LRP6	KEGG: hsa04310; PMID: 23209147
WNT10A_FZD3_LRP6	WNT10A_FZD3_LRP6	WNT10A	FZD3_LRP6	KEGG: hsa04310; PMID: 23209147
WNT10A_FZD4_LRP6	WNT10A_FZD4_LRP6	WNT10A	FZD4_LRP6	KEGG: hsa04310; PMID: 23209147
WNT10A_FZD5_LRP6	WNT10A_FZD5_LRP6	WNT10A	FZD5_LRP6	KEGG: hsa04310; PMID: 23209147
WNT10A_FZD6_LRP6	WNT10A_FZD6_LRP6	WNT10A	FZD6_LRP6	KEGG: hsa04310; PMID: 23209147
WNT10A_FZD7_LRP6	WNT10A_FZD7_LRP6	WNT10A	FZD7_LRP6	KEGG: hsa04310; PMID: 23209147
WNT10A_FZD8_LRP6	WNT10A_FZD8_LRP6	WNT10A	FZD8_LRP6	KEGG: hsa04310; PMID: 23209147
WNT10A_FZD9_LRP6	WNT10A_FZD9_LRP6	WNT10A	FZD9_LRP6	KEGG: hsa04310; PMID: 23209147
WNT10B_FZD1_LRP6	WNT10B_FZD1_LRP6	WNT10B	FZD1_LRP6	KEGG: hsa04310; PMID: 23209147
WNT10B_FZD10_LRP6	WNT10B_FZD10_LRP6	WNT10B	FZD10_LRP6	KEGG: hsa04310; PMID: 23209147
WNT10B_FZD2_LRP6	WNT10B_FZD2_LRP6	WNT10B	FZD2_LRP6	KEGG: hsa04310; PMID: 23209147
WNT10B_FZD3_LRP6	WNT10B_FZD3_LRP6	WNT10B	FZD3_LRP6	KEGG: hsa04310; PMID: 23209147
WNT10B_FZD4_LRP6	WNT10B_FZD4_LRP6	WNT10B	FZD4_LRP6	KEGG: hsa04310; PMID: 23209147
WNT10B_FZD5_LRP6	WNT10B_FZD5_LRP6	WNT10B	FZD5_LRP6	KEGG: hsa04310; PMID: 23209147
WNT10B_FZD6_LRP6	WNT10B_FZD6_LRP6	WNT10B	FZD6_LRP6	KEGG: hsa04310; PMID: 23209147
WNT10B_FZD7_LRP6	WNT10B_FZD7_LRP6	WNT10B	FZD7_LRP6	KEGG: hsa04310; PMID: 23209147
WNT10B_FZD8_LRP6	WNT10B_FZD8_LRP6	WNT10B	FZD8_LRP6	KEGG: hsa04310; PMID: 23209147
WNT10B_FZD9_LRP6	WNT10B_FZD9_LRP6	WNT10B	FZD9_LRP6	KEGG: hsa04310; PMID: 23209147
WNT16_FZD1_LRP6	WNT16_FZD1_LRP6	WNT16	FZD1_LRP6	KEGG: hsa04310; PMID: 23209147
WNT16_FZD10_LRP6	WNT16_FZD10_LRP6	WNT16	FZD10_LRP6	KEGG: hsa04310; PMID: 23209147
WNT16_FZD2_LRP6	WNT16_FZD2_LRP6	WNT16	FZD2_LRP6	KEGG: hsa04310; PMID: 23209147
WNT16_FZD3_LRP6	WNT16_FZD3_LRP6	WNT16	FZD3_LRP6	KEGG: hsa04310; PMID: 23209147
WNT16_FZD4_LRP6	WNT16_FZD4_LRP6	WNT16	FZD4_LRP6	KEGG: hsa04310; PMID: 23209147
WNT16_FZD5_LRP6	WNT16_FZD5_LRP6	WNT16	FZD5_LRP6	KEGG: hsa04310; PMID: 23209147
WNT16_FZD6_LRP6	WNT16_FZD6_LRP6	WNT16	FZD6_LRP6	KEGG: hsa04310; PMID: 23209147
WNT16_FZD7_LRP6	WNT16_FZD7_LRP6	WNT16	FZD7_LRP6	KEGG: hsa04310; PMID: 23209147
WNT16_FZD8_LRP6	WNT16_FZD8_LRP6	WNT16	FZD8_LRP6	KEGG: hsa04310; PMID: 23209147
WNT16_FZD9_LRP6	WNT16_FZD9_LRP6	WNT16	FZD9_LRP6	KEGG: hsa04310; PMID: 23209147
WNT2_FZD1_LRP6	WNT2_FZD1_LRP6	WNT2	FZD1_LRP6	KEGG: hsa04310; PMID: 23209147
WNT2_FZD10_LRP6	WNT2_FZD10_LRP6	WNT2	FZD10_LRP6	KEGG: hsa04310; PMID: 23209147
WNT2_FZD2_LRP6	WNT2_FZD2_LRP6	WNT2	FZD2_LRP6	KEGG: hsa04310; PMID: 23209147
WNT2_FZD3_LRP6	WNT2_FZD3_LRP6	WNT2	FZD3_LRP6	KEGG: hsa04310; PMID: 23209147
WNT2_FZD4_LRP6	WNT2_FZD4_LRP6	WNT2	FZD4_LRP6	KEGG: hsa04310; PMID: 23209147
WNT2_FZD5_LRP6	WNT2_FZD5_LRP6	WNT2	FZD5_LRP6	KEGG: hsa04310; PMID: 23209147
WNT2_FZD6_LRP6	WNT2_FZD6_LRP6	WNT2	FZD6_LRP6	KEGG: hsa04310; PMID: 23209147
WNT2_FZD7_LRP6	WNT2_FZD7_LRP6	WNT2	FZD7_LRP6	KEGG: hsa04310; PMID: 23209147
WNT2_FZD8_LRP6	WNT2_FZD8_LRP6	WNT2	FZD8_LRP6	KEGG: hsa04310; PMID: 23209147
WNT2_FZD9_LRP6	WNT2_FZD9_LRP6	WNT2	FZD9_LRP6	KEGG: hsa04310; PMID: 23209147
WNT2B_FZD1_LRP6	WNT2B_FZD1_LRP6	WNT2B	FZD1_LRP6	KEGG: hsa04310; PMID: 23209147
WNT2B_FZD10_LRP6	WNT2B_FZD10_LRP6	WNT2B	FZD10_LRP6	KEGG: hsa04310; PMID: 23209147
WNT2B_FZD2_LRP6	WNT2B_FZD2_LRP6	WNT2B	FZD2_LRP6	KEGG: hsa04310; PMID: 23209147
WNT2B_FZD3_LRP6	WNT2B_FZD3_LRP6	WNT2B	FZD3_LRP6	KEGG: hsa04310; PMID: 23209147
WNT2B_FZD4_LRP6	WNT2B_FZD4_LRP6	WNT2B	FZD4_LRP6	KEGG: hsa04310; PMID: 23209147
WNT2B_FZD5_LRP6	WNT2B_FZD5_LRP6	WNT2B	FZD5_LRP6	KEGG: hsa04310; PMID: 23209147
WNT2B_FZD6_LRP6	WNT2B_FZD6_LRP6	WNT2B	FZD6_LRP6	KEGG: hsa04310; PMID: 23209147
WNT2B_FZD7_LRP6	WNT2B_FZD7_LRP6	WNT2B	FZD7_LRP6	KEGG: hsa04310; PMID: 23209147
WNT2B_FZD8_LRP6	WNT2B_FZD8_LRP6	WNT2B	FZD8_LRP6	KEGG: hsa04310; PMID: 23209147
WNT2B_FZD9_LRP6	WNT2B_FZD9_LRP6	WNT2B	FZD9_LRP6	KEGG: hsa04310; PMID: 23209147
WNT3_FZD1_LRP6	WNT3_FZD1_LRP6	WNT3	FZD1_LRP6	KEGG: hsa04310; PMID: 23209147
WNT3_FZD10_LRP6	WNT3_FZD10_LRP6	WNT3	FZD10_LRP6	KEGG: hsa04310; PMID: 23209147
WNT3_FZD2_LRP6	WNT3_FZD2_LRP6	WNT3	FZD2_LRP6	KEGG: hsa04310; PMID: 23209147
WNT3_FZD3_LRP6	WNT3_FZD3_LRP6	WNT3	FZD3_LRP6	KEGG: hsa04310; PMID: 23209147
WNT3_FZD4_LRP6	WNT3_FZD4_LRP6	WNT3	FZD4_LRP6	KEGG: hsa04310; PMID: 23209147
WNT3_FZD5_LRP6	WNT3_FZD5_LRP6	WNT3	FZD5_LRP6	KEGG: hsa04310; PMID: 23209147
WNT3_FZD6_LRP6	WNT3_FZD6_LRP6	WNT3	FZD6_LRP6	KEGG: hsa04310; PMID: 23209147
WNT3_FZD7_LRP6	WNT3_FZD7_LRP6	WNT3	FZD7_LRP6	KEGG: hsa04310; PMID: 23209147
WNT3_FZD8_LRP6	WNT3_FZD8_LRP6	WNT3	FZD8_LRP6	KEGG: hsa04310; PMID: 23209147
WNT3_FZD9_LRP6	WNT3_FZD9_LRP6	WNT3	FZD9_LRP6	KEGG: hsa04310; PMID: 23209147
WNT3A_FZD1_LRP6	WNT3A_FZD1_LRP6	WNT3A	FZD1_LRP6	KEGG: hsa04310; PMID: 23209147
WNT3A_FZD10_LRP6	WNT3A_FZD10_LRP6	WNT3A	FZD10_LRP6	KEGG: hsa04310; PMID: 23209147
WNT3A_FZD2_LRP6	WNT3A_FZD2_LRP6	WNT3A	FZD2_LRP6	KEGG: hsa04310; PMID: 23209147
WNT3A_FZD3_LRP6	WNT3A_FZD3_LRP6	WNT3A	FZD3_LRP6	KEGG: hsa04310; PMID: 23209147
WNT3A_FZD4_LRP6	WNT3A_FZD4_LRP6	WNT3A	FZD4_LRP6	KEGG: hsa04310; PMID: 23209147
WNT3A_FZD5_LRP6	WNT3A_FZD5_LRP6	WNT3A	FZD5_LRP6	KEGG: hsa04310; PMID: 23209147
WNT3A_FZD6_LRP6	WNT3A_FZD6_LRP6	WNT3A	FZD6_LRP6	KEGG: hsa04310; PMID: 23209147
WNT3A_FZD7_LRP6	WNT3A_FZD7_LRP6	WNT3A	FZD7_LRP6	KEGG: hsa04310; PMID: 23209147
WNT3A_FZD8_LRP6	WNT3A_FZD8_LRP6	WNT3A	FZD8_LRP6	KEGG: hsa04310; PMID: 23209147
WNT3A_FZD9_LRP6	WNT3A_FZD9_LRP6	WNT3A	FZD9_LRP6	KEGG: hsa04310; PMID: 23209147
WNT4_FZD1_LRP6	WNT4_FZD1_LRP6	WNT4	FZD1_LRP6	KEGG: hsa04310; PMID: 23209147
WNT4_FZD10_LRP6	WNT4_FZD10_LRP6	WNT4	FZD10_LRP6	KEGG: hsa04310; PMID: 23209147
WNT4_FZD2_LRP6	WNT4_FZD2_LRP6	WNT4	FZD2_LRP6	KEGG: hsa04310; PMID: 23209147
WNT4_FZD3_LRP6	WNT4_FZD3_LRP6	WNT4	FZD3_LRP6	KEGG: hsa04310; PMID: 23209147
WNT4_FZD4_LRP6	WNT4_FZD4_LRP6	WNT4	FZD4_LRP6	KEGG: hsa04310; PMID: 23209147
WNT4_FZD5_LRP6	WNT4_FZD5_LRP6	WNT4	FZD5_LRP6	KEGG: hsa04310; PMID: 23209147
WNT4_FZD6_LRP6	WNT4_FZD6_LRP6	WNT4	FZD6_LRP6	KEGG: hsa04310; PMID: 23209147
WNT4_FZD7_LRP6	WNT4_FZD7_LRP6	WNT4	FZD7_LRP6	KEGG: hsa04310; PMID: 23209147
WNT4_FZD8_LRP6	WNT4_FZD8_LRP6	WNT4	FZD8_LRP6	KEGG: hsa04310; PMID: 23209147
WNT4_FZD9_LRP6	WNT4_FZD9_LRP6	WNT4	FZD9_LRP6	KEGG: hsa04310; PMID: 23209147
WNT6_FZD1_LRP6	WNT6_FZD1_LRP6	WNT6	FZD1_LRP6	KEGG: hsa04310; PMID: 23209147
WNT6_FZD10_LRP6	WNT6_FZD10_LRP6	WNT6	FZD10_LRP6	KEGG: hsa04310; PMID: 23209147
WNT6_FZD2_LRP6	WNT6_FZD2_LRP6	WNT6	FZD2_LRP6	KEGG: hsa04310; PMID: 23209147
WNT6_FZD3_LRP6	WNT6_FZD3_LRP6	WNT6	FZD3_LRP6	KEGG: hsa04310; PMID: 23209147
WNT6_FZD4_LRP6	WNT6_FZD4_LRP6	WNT6	FZD4_LRP6	KEGG: hsa04310; PMID: 23209147
WNT6_FZD5_LRP6	WNT6_FZD5_LRP6	WNT6	FZD5_LRP6	KEGG: hsa04310; PMID: 23209147
WNT6_FZD6_LRP6	WNT6_FZD6_LRP6	WNT6	FZD6_LRP6	KEGG: hsa04310; PMID: 23209147
WNT6_FZD7_LRP6	WNT6_FZD7_LRP6	WNT6	FZD7_LRP6	KEGG: hsa04310; PMID: 23209147
WNT6_FZD8_LRP6	WNT6_FZD8_LRP6	WNT6	FZD8_LRP6	KEGG: hsa04310; PMID: 23209147
WNT6_FZD9_LRP6	WNT6_FZD9_LRP6	WNT6	FZD9_LRP6	KEGG: hsa04310; PMID: 23209147
WNT7A_FZD1_LRP6	WNT7A_FZD1_LRP6	WNT7A	FZD1_LRP6	KEGG: hsa04310; PMID: 23209147
WNT7A_FZD10_LRP6	WNT7A_FZD10_LRP6	WNT7A	FZD10_LRP6	KEGG: hsa04310; PMID: 23209147
WNT7A_FZD2_LRP6	WNT7A_FZD2_LRP6	WNT7A	FZD2_LRP6	KEGG: hsa04310; PMID: 23209147
WNT7A_FZD3_LRP6	WNT7A_FZD3_LRP6	WNT7A	FZD3_LRP6	KEGG: hsa04310; PMID: 23209147
WNT7A_FZD4_LRP6	WNT7A_FZD4_LRP6	WNT7A	FZD4_LRP6	KEGG: hsa04310; PMID: 23209147
WNT7A_FZD5_LRP6	WNT7A_FZD5_LRP6	WNT7A	FZD5_LRP6	KEGG: hsa04310; PMID: 23209147
WNT7A_FZD6_LRP6	WNT7A_FZD6_LRP6	WNT7A	FZD6_LRP6	KEGG: hsa04310; PMID: 23209147
WNT7A_FZD7_LRP6	WNT7A_FZD7_LRP6	WNT7A	FZD7_LRP6	KEGG: hsa04310; PMID: 23209147
WNT7A_FZD8_LRP6	WNT7A_FZD8_LRP6	WNT7A	FZD8_LRP6	KEGG: hsa04310; PMID: 23209147
WNT7A_FZD9_LRP6	WNT7A_FZD9_LRP6	WNT7A	FZD9_LRP6	KEGG: hsa04310; PMID: 23209147
WNT7B_FZD1_LRP6	WNT7B_FZD1_LRP6	WNT7B	FZD1_LRP6	KEGG: hsa04310; PMID: 23209147
WNT7B_FZD10_LRP6	WNT7B_FZD10_LRP6	WNT7B	FZD10_LRP6	KEGG: hsa04310; PMID: 23209147
WNT7B_FZD2_LRP6	WNT7B_FZD2_LRP6	WNT7B	FZD2_LRP6	KEGG: hsa04310; PMID: 23209147
WNT7B_FZD3_LRP6	WNT7B_FZD3_LRP6	WNT7B	FZD3_LRP6	KEGG: hsa04310; PMID: 23209147
WNT7B_FZD4_LRP6	WNT7B_FZD4_LRP6	WNT7B	FZD4_LRP6	KEGG: hsa04310; PMID: 23209147
WNT7B_FZD5_LRP6	WNT7B_FZD5_LRP6	WNT7B	FZD5_LRP6	KEGG: hsa04310; PMID: 23209147
WNT7B_FZD6_LRP6	WNT7B_FZD6_LRP6	WNT7B	FZD6_LRP6	KEGG: hsa04310; PMID: 23209147
WNT7B_FZD7_LRP6	WNT7B_FZD7_LRP6	WNT7B	FZD7_LRP6	KEGG: hsa04310; PMID: 23209147
WNT7B_FZD8_LRP6	WNT7B_FZD8_LRP6	WNT7B	FZD8_LRP6	KEGG: hsa04310; PMID: 23209147
WNT7B_FZD9_LRP6	WNT7B_FZD9_LRP6	WNT7B	FZD9_LRP6	KEGG: hsa04310; PMID: 23209147
WNT8A_FZD1_LRP6	WNT8A_FZD1_LRP6	WNT8A	FZD1_LRP6	KEGG: hsa04310; PMID: 23209147
WNT8A_FZD10_LRP6	WNT8A_FZD10_LRP6	WNT8A	FZD10_LRP6	KEGG: hsa04310; PMID: 23209147
WNT8A_FZD2_LRP6	WNT8A_FZD2_LRP6	WNT8A	FZD2_LRP6	KEGG: hsa04310; PMID: 23209147
WNT8A_FZD3_LRP6	WNT8A_FZD3_LRP6	WNT8A	FZD3_LRP6	KEGG: hsa04310; PMID: 23209147
WNT8A_FZD4_LRP6	WNT8A_FZD4_LRP6	WNT8A	FZD4_LRP6	KEGG: hsa04310; PMID: 23209147
WNT8A_FZD5_LRP6	WNT8A_FZD5_LRP6	WNT8A	FZD5_LRP6	KEGG: hsa04310; PMID: 23209147
WNT8A_FZD6_LRP6	WNT8A_FZD6_LRP6	WNT8A	FZD6_LRP6	KEGG: hsa04310; PMID: 23209147
WNT8A_FZD7_LRP6	WNT8A_FZD7_LRP6	WNT8A	FZD7_LRP6	KEGG: hsa04310; PMID: 23209147
WNT8A_FZD8_LRP6	WNT8A_FZD8_LRP6	WNT8A	FZD8_LRP6	KEGG: hsa04310; PMID: 23209147
WNT8A_FZD9_LRP6	WNT8A_FZD9_LRP6	WNT8A	FZD9_LRP6	KEGG: hsa04310; PMID: 23209147
WNT8B_FZD1_LRP6	WNT8B_FZD1_LRP6	WNT8B	FZD1_LRP6	KEGG: hsa04310; PMID: 23209147
WNT8B_FZD10_LRP6	WNT8B_FZD10_LRP6	WNT8B	FZD10_LRP6	KEGG: hsa04310; PMID: 23209147
WNT8B_FZD2_LRP6	WNT8B_FZD2_LRP6	WNT8B	FZD2_LRP6	KEGG: hsa04310; PMID: 23209147
WNT8B_FZD3_LRP6	WNT8B_FZD3_LRP6	WNT8B	FZD3_LRP6	KEGG: hsa04310; PMID: 23209147
WNT8B_FZD4_LRP6	WNT8B_FZD4_LRP6	WNT8B	FZD4_LRP6	KEGG: hsa04310; PMID: 23209147
WNT8B_FZD5_LRP6	WNT8B_FZD5_LRP6	WNT8B	FZD5_LRP6	KEGG: hsa04310; PMID: 23209147
WNT8B_FZD6_LRP6	WNT8B_FZD6_LRP6	WNT8B	FZD6_LRP6	KEGG: hsa04310; PMID: 23209147
WNT8B_FZD7_LRP6	WNT8B_FZD7_LRP6	WNT8B	FZD7_LRP6	KEGG: hsa04310; PMID: 23209147
WNT8B_FZD8_LRP6	WNT8B_FZD8_LRP6	WNT8B	FZD8_LRP6	KEGG: hsa04310; PMID: 23209147
WNT8B_FZD9_LRP6	WNT8B_FZD9_LRP6	WNT8B	FZD9_LRP6	KEGG: hsa04310; PMID: 23209147
WNT9A_FZD1_LRP6	WNT9A_FZD1_LRP6	WNT9A	FZD1_LRP6	KEGG: hsa04310; PMID: 23209147
WNT9A_FZD10_LRP6	WNT9A_FZD10_LRP6	WNT9A	FZD10_LRP6	KEGG: hsa04310; PMID: 23209147
WNT9A_FZD2_LRP6	WNT9A_FZD2_LRP6	WNT9A	FZD2_LRP6	KEGG: hsa04310; PMID: 23209147
WNT9A_FZD3_LRP6	WNT9A_FZD3_LRP6	WNT9A	FZD3_LRP6	KEGG: hsa04310; PMID: 23209147
WNT9A_FZD4_LRP6	WNT9A_FZD4_LRP6	WNT9A	FZD4_LRP6	KEGG: hsa04310; PMID: 23209147
WNT9A_FZD5_LRP6	WNT9A_FZD5_LRP6	WNT9A	FZD5_LRP6	KEGG: hsa04310; PMID: 23209147
WNT9A_FZD6_LRP6	WNT9A_FZD6_LRP6	WNT9A	FZD6_LRP6	KEGG: hsa04310; PMID: 23209147
WNT9A_FZD7_LRP6	WNT9A_FZD7_LRP6	WNT9A	FZD7_LRP6	KEGG: hsa04310; PMID: 23209147
WNT9A_FZD8_LRP6	WNT9A_FZD8_LRP6	WNT9A	FZD8_LRP6	KEGG: hsa04310; PMID: 23209147
WNT9A_FZD9_LRP6	WNT9A_FZD9_LRP6	WNT9A	FZD9_LRP6	KEGG: hsa04310; PMID: 23209147
WNT9B_FZD1_LRP6	WNT9B_FZD1_LRP6	WNT9B	FZD1_LRP6	KEGG: hsa04310; PMID: 23209147
WNT9B_FZD10_LRP6	WNT9B_FZD10_LRP6	WNT9B	FZD10_LRP6	KEGG: hsa04310; PMID: 23209147
WNT9B_FZD2_LRP6	WNT9B_FZD2_LRP6	WNT9B	FZD2_LRP6	KEGG: hsa04310; PMID: 23209147
WNT9B_FZD3_LRP6	WNT9B_FZD3_LRP6	WNT9B	FZD3_LRP6	KEGG: hsa04310; PMID: 23209147
WNT9B_FZD4_LRP6	WNT9B_FZD4_LRP6	WNT9B	FZD4_LRP6	KEGG: hsa04310; PMID: 23209147
WNT9B_FZD5_LRP6	WNT9B_FZD5_LRP6	WNT9B	FZD5_LRP6	KEGG: hsa04310; PMID: 23209147
WNT9B_FZD6_LRP6	WNT9B_FZD6_LRP6	WNT9B	FZD6_LRP6	KEGG: hsa04310; PMID: 23209147
WNT9B_FZD7_LRP6	WNT9B_FZD7_LRP6	WNT9B	FZD7_LRP6	KEGG: hsa04310; PMID: 23209147
WNT9B_FZD8_LRP6	WNT9B_FZD8_LRP6	WNT9B	FZD8_LRP6	KEGG: hsa04310; PMID: 23209147
WNT9B_FZD9_LRP6	WNT9B_FZD9_LRP6	WNT9B	FZD9_LRP6	KEGG: hsa04310; PMID: 23209147
WNT5A_FZD1	WNT5A_FZD1	WNT5A	FZD1	KEGG: hsa04310
WNT5A_FZD10	WNT5A_FZD10	WNT5A	FZD10	KEGG: hsa04310
WNT5A_FZD2	WNT5A_FZD2	WNT5A	FZD2	KEGG: hsa04310
WNT5A_FZD3	WNT5A_FZD3	WNT5A	FZD3	KEGG: hsa04310
WNT5A_FZD4	WNT5A_FZD4	WNT5A	FZD4	KEGG: hsa04310
WNT5A_FZD5	WNT5A_FZD5	WNT5A	FZD5	KEGG: hsa04310
WNT5A_FZD6	WNT5A_FZD6	WNT5A	FZD6	KEGG: hsa04310
WNT5A_FZD7	WNT5A_FZD7	WNT5A	FZD7	KEGG: hsa04310
WNT5A_FZD8	WNT5A_FZD8	WNT5A	FZD8	KEGG: hsa04310
WNT5A_FZD9	WNT5A_FZD9	WNT5A	FZD9	KEGG: hsa04310
WNT5A_MCAM	WNT5A_MCAM	WNT5A	MCAM	PMID: 24335906
WNT5B_FZD1	WNT5B_FZD1	WNT5B	FZD1	KEGG: hsa04310
WNT5B_FZD10	WNT5B_FZD10	WNT5B	FZD10	KEGG: hsa04310
WNT5B_FZD2	WNT5B_FZD2	WNT5B	FZD2	KEGG: hsa04310
WNT5B_FZD3	WNT5B_FZD3	WNT5B	FZD3	KEGG: hsa04310
WNT5B_FZD4	WNT5B_FZD4	WNT5B	FZD4	KEGG: hsa04310
WNT5B_FZD5	WNT5B_FZD5	WNT5B	FZD5	KEGG: hsa04310
WNT5B_FZD6	WNT5B_FZD6	WNT5B	FZD6	KEGG: hsa04310
WNT5B_FZD7	WNT5B_FZD7	WNT5B	FZD7	KEGG: hsa04310
WNT5B_FZD8	WNT5B_FZD8	WNT5B	FZD8	KEGG: hsa04310
WNT5B_FZD9	WNT5B_FZD9	WNT5B	FZD9	KEGG: hsa04310
WNT11_FZD1	WNT11_FZD1	WNT11	FZD1	KEGG: hsa04310
WNT11_FZD10	WNT11_FZD10	WNT11	FZD10	KEGG: hsa04310
WNT11_FZD2	WNT11_FZD2	WNT11	FZD2	KEGG: hsa04310
WNT11_FZD3	WNT11_FZD3	WNT11	FZD3	KEGG: hsa04310
WNT11_FZD4	WNT11_FZD4	WNT11	FZD4	KEGG: hsa04310
WNT11_FZD5	WNT11_FZD5	WNT11	FZD5	KEGG: hsa04310
WNT11_FZD6	WNT11_FZD6	WNT11	FZD6	KEGG: hsa04310
WNT11_FZD7	WNT11_FZD7	WNT11	FZD7	KEGG: hsa04310
WNT11_FZD8	WNT11_FZD8	WNT11	FZD8	KEGG: hsa04310
WNT11_FZD9	WNT11_FZD9	WNT11	FZD9	KEGG: hsa04310
EGF_EGFR	EGF_EGFR	EGF	EGFR	KEGG: hsa04012
EGF_EGFR_ERBB2	EGF_EGFR_ERBB2	EGF	EGFR_ERBB2	KEGG: hsa04012
TGFA_EGFR	TGFA_EGFR	TGFA	EGFR	KEGG: hsa04012
TGFA_EGFR_ERBB2	TGFA_EGFR_ERBB2	TGFA	EGFR_ERBB2	KEGG: hsa04012
AREG_EGFR	AREG_EGFR	AREG	EGFR	KEGG: hsa04012
AREG_EGFR_ERBB2	AREG_EGFR_ERBB2	AREG	EGFR_ERBB2	KEGG: hsa04012
BTC_EGFR	BTC_EGFR	BTC	EGFR	KEGG: hsa04012
BTC_EGFR_ERBB2	BTC_EGFR_ERBB2	BTC	EGFR_ERBB2	KEGG: hsa04012
BTC_ERBB4	BTC_ERBB4	BTC	ERBB4	KEGG: hsa04012
BTC_ERBB2_ERBB4	BTC_ERBB2_ERBB4	BTC	ERBB2_ERBB4	KEGG: hsa04012
HBEGF_EGFR	HBEGF_EGFR	HBEGF	EGFR	KEGG: hsa04012
HBEGF_EGFR_ERBB2	HBEGF_EGFR_ERBB2	HBEGF	EGFR_ERBB2	KEGG: hsa04012
HBEGF_ERBB4	HBEGF_ERBB4	HBEGF	ERBB4	KEGG: hsa04012
HBEGF_ERBB2_ERBB4	HBEGF_ERBB2_ERBB4	HBEGF	ERBB2_ERBB4	KEGG: hsa04012
EREG_EGFR	EREG_EGFR	EREG	EGFR	KEGG: hsa04012
EREG_EGFR_ERBB2	EREG_EGFR_ERBB2	EREG	EGFR_ERBB2	KEGG: hsa04012
EREG_ERBB4	EREG_ERBB4	EREG	ERBB4	KEGG: hsa04012
EREG_ERBB2_ERBB4	EREG_ERBB2_ERBB4	EREG	ERBB2_ERBB4	KEGG: hsa04012
NRG1_ERBB3	NRG1_ERBB3	NRG1	ERBB3	KEGG: hsa04012
NRG1_ERBB2_ERBB3	NRG1_ERBB2_ERBB3	NRG1	ERBB2_ERBB3	KEGG: hsa04012
NRG1_ERBB4	NRG1_ERBB4	NRG1	ERBB4	KEGG: hsa04012
NRG1_ERBB2_ERBB4	NRG1_ERBB2_ERBB4	NRG1	ERBB2_ERBB4	KEGG: hsa04012
NRG2_ERBB3	NRG2_ERBB3	NRG2	ERBB3	KEGG: hsa04012
NRG2_ERBB2_ERBB3	NRG2_ERBB2_ERBB3	NRG2	ERBB2_ERBB3	KEGG: hsa04012
NRG2_ERBB4	NRG2_ERBB4	NRG2	ERBB4	KEGG: hsa04012
NRG2_ERBB2_ERBB4	NRG2_ERBB2_ERBB4	NRG2	ERBB2_ERBB4	KEGG: hsa04012
NRG3_ERBB4	NRG3_ERBB4	NRG3	ERBB4	KEGG: hsa04012
NRG3_ERBB2_ERBB4	NRG3_ERBB2_ERBB4	NRG3	ERBB2_ERBB4	KEGG: hsa04012
NRG4_ERBB4	NRG4_ERBB4	NRG4	ERBB4	KEGG: hsa04012
NRG4_ERBB2_ERBB4	NRG4_ERBB2_ERBB4	NRG4	ERBB2_ERBB4	KEGG: hsa04012
NRG1_ITGAV_ITGB3	NRG1_ITGAV_ITGB3	NRG1	ITGAV_ITGB3	PMID: 20682778
FGF1_FGFR1	FGF1_FGFR1	FGF1	FGFR1	PMC: 4393358
FGF1_FGFR2	FGF1_FGFR2	FGF1	FGFR2	PMC: 4393358
FGF1_FGFR3	FGF1_FGFR3	FGF1	FGFR3	PMC: 4393358
FGF1_FGFR4	FGF1_FGFR4	FGF1	FGFR4	PMC: 4393358
FGF2_FGFR1	FGF2_FGFR1	FGF2	FGFR1	PMC: 4393358
FGF2_FGFR2	FGF2_FGFR2	FGF2	FGFR2	PMC: 4393358
FGF2_FGFR3	FGF2_FGFR3	FGF2	FGFR3	PMC: 4393358
FGF2_FGFR4	FGF2_FGFR4	FGF2	FGFR4	PMC: 4393358
FGF4_FGFR1	FGF4_FGFR1	FGF4	FGFR1	PMC: 4393358
FGF4_FGFR2	FGF4_FGFR2	FGF4	FGFR2	PMC: 4393358
FGF4_FGFR3	FGF4_FGFR3	FGF4	FGFR3	PMC: 4393358
FGF4_FGFR4	FGF4_FGFR4	FGF4	FGFR4	PMC: 4393358
FGF5_FGFR1	FGF5_FGFR1	FGF5	FGFR1	PMC: 4393358
FGF5_FGFR2	FGF5_FGFR2	FGF5	FGFR2	PMC: 4393358
FGF5_FGFR3	FGF5_FGFR3	FGF5	FGFR3	PMC: 4393358
FGF5_FGFR4	FGF5_FGFR4	FGF5	FGFR4	PMC: 4393358
FGF6_FGFR1	FGF6_FGFR1	FGF6	FGFR1	PMC: 4393358
FGF6_FGFR2	FGF6_FGFR2	FGF6	FGFR2	PMC: 4393358
FGF6_FGFR3	FGF6_FGFR3	FGF6	FGFR3	PMC: 4393358
FGF6_FGFR4	FGF6_FGFR4	FGF6	FGFR4	PMC: 4393358
FGF7_FGFR1	FGF7_FGFR1	FGF7	FGFR1	PMC: 4393358
FGF7_FGFR2	FGF7_FGFR2	FGF7	FGFR2	PMC: 4393358
FGF3_FGFR1	FGF3_FGFR1	FGF3	FGFR1	PMC: 4393358
FGF3_FGFR2	FGF3_FGFR2	FGF3	FGFR2	PMC: 4393358
FGF10_FGFR1	FGF10_FGFR1	FGF10	FGFR1	PMC: 4393358
FGF10_FGFR2	FGF10_FGFR2	FGF10	FGFR2	PMC: 4393358
FGF22_FGFR2	FGF22_FGFR2	FGF22	FGFR2	PMC: 4393358
FGF8_FGFR1	FGF8_FGFR1	FGF8	FGFR1	PMC: 4393358
FGF8_FGFR2	FGF8_FGFR2	FGF8	FGFR2	PMC: 4393358
FGF8_FGFR3	FGF8_FGFR3	FGF8	FGFR3	PMC: 4393358
FGF8_FGFR4	FGF8_FGFR4	FGF8	FGFR4	PMC: 4393358
FGF17_FGFR1	FGF17_FGFR1	FGF17	FGFR1	PMC: 4393358
FGF17_FGFR2	FGF17_FGFR2	FGF17	FGFR2	PMC: 4393358
FGF17_FGFR3	FGF17_FGFR3	FGF17	FGFR3	PMC: 4393358
FGF17_FGFR4	FGF17_FGFR4	FGF17	FGFR4	PMC: 4393358
FGF18_FGFR1	FGF18_FGFR1	FGF18	FGFR1	PMC: 4393358
FGF18_FGFR2	FGF18_FGFR2	FGF18	FGFR2	PMC: 4393358
FGF18_FGFR3	FGF18_FGFR3	FGF18	FGFR3	PMC: 4393358
FGF18_FGFR4	FGF18_FGFR4	FGF18	FGFR4	PMC: 4393358
FGF9_FGFR1	FGF9_FGFR1	FGF9	FGFR1	PMC: 4393358
FGF9_FGFR2	FGF9_FGFR2	FGF9	FGFR2	PMC: 4393358
FGF9_FGFR3	FGF9_FGFR3	FGF9	FGFR3	PMC: 4393358
FGF9_FGFR4	FGF9_FGFR4	FGF9	FGFR4	PMC: 4393358
FGF20_FGFR1	FGF20_FGFR1	FGF20	FGFR1	PMC: 4393358
FGF20_FGFR2	FGF20_FGFR2	FGF20	FGFR2	PMC: 4393358
FGF20_FGFR3	FGF20_FGFR3	FGF20	FGFR3	PMC: 4393358
FGF20_FGFR4	FGF20_FGFR4	FGF20	FGFR4	PMC: 4393358
FGF16_FGFR1	FGF16_FGFR1	FGF16	FGFR1	PMC: 4393358
FGF16_FGFR2	FGF16_FGFR2	FGF16	FGFR2	PMC: 4393358
FGF16_FGFR3	FGF16_FGFR3	FGF16	FGFR3	PMC: 4393358
FGF16_FGFR4	FGF16_FGFR4	FGF16	FGFR4	PMC: 4393358
FGF21_FGFR1	FGF21_FGFR1	FGF21	FGFR1	PMC: 4393358
FGF21_FGFR3	FGF21_FGFR3	FGF21	FGFR3	PMC: 4393358
FGF23_FGFR1	FGF23_FGFR1	FGF23	FGFR1	PMC: 4393358
FGF23_FGFR3	FGF23_FGFR3	FGF23	FGFR3	PMC: 4393358
FGF23_FGFR4	FGF23_FGFR4	FGF23	FGFR4	PMC: 4393358
PDGFA_PDGFRA	PDGFA_PDGFRA	PDGFA	PDGFRA	PMID: 15207812
PDGFA_PDGFRB	PDGFA_PDGFRB	PDGFA	PDGFRB	PMID: 15207812
PDGFB_PDGFRA	PDGFB_PDGFRA	PDGFB	PDGFRA	PMID: 15207812
PDGFB_PDGFRB	PDGFB_PDGFRB	PDGFB	PDGFRB	PMID: 15207812
PDGFC_PDGFRA	PDGFC_PDGFRA	PDGFC	PDGFRA	PMID: 15207812
PDGFD_PDGFRB	PDGFD_PDGFRB	PDGFD	PDGFRB	PMID: 15207812
IGF1_IGF1R	IGF1_IGF1R	IGF1	IGF1R	PMID: 14604834
IGF2_IGF1R	IGF2_IGF1R	IGF2	IGF1R	PMID: 14604834
IGF2_IGF2R	IGF2_IGF2R	IGF2	IGF2R	PMID: 14604834
IGF1_ITGAV_ITGB3	IGF1_ITGAV_ITGB3	IGF1	ITGAV_ITGB3	PMID: 28190785; PMID: 28873464
IGF1_ITGA6_ITGB4	IGF1_ITGA6_ITGB4	IGF1	ITGA6_ITGB4	PMID: 28190785; PMID: 28873464
IGF2_ITGAV_ITGB3	IGF2_ITGAV_ITGB3	IGF2	ITGAV_ITGB3	PMID: 28190785; PMID: 28873464
IGF2_ITGA6_ITGB4	IGF2_ITGA6_ITGB4	IGF2	ITGA6_ITGB4	PMID: 28190785; PMID: 28873464
IGFL3_IGFLR1	IGFL3_IGFLR1	IGFL3	IGFLR1	PMID: 21454693
APLN_APLNR	APLN_APLNR	APLN	APLNR	KEGG: hsa04371
DHH_PTCH1	DHH_PTCH1	DHH	PTCH1_SMO	KEGG: hsa04340; PMID: 25701396
IHH_PTCH1	IHH_PTCH1	IHH	PTCH1_SMO	KEGG: hsa04340; PMID: 25701396
SHH_PTCH1	SHH_PTCH1	SHH	PTCH1_SMO	KEGG: hsa04340; PMID: 25701396
DHH_PTCH2	DHH_PTCH2	DHH	PTCH2_SMO	KEGG: hsa04340; PMID: 25701396
IHH_PTCH2	IHH_PTCH2	IHH	PTCH2_SMO	KEGG: hsa04340; PMID: 25701396
SHH_PTCH2	SHH_PTCH2	SHH	PTCH2_SMO	KEGG: hsa04340; PMID: 25701396
CCL5_CCR1	CCL5_CCR1	CCL5	CCR1	KEGG: hsa04060
CCL3_CCR1	CCL3_CCR1	CCL3	CCR1	KEGG: hsa04060
CCL3L1_CCR1	CCL3L1_CCR1	CCL3L1	CCR1	KEGG: hsa04060
CCL3L3_CCR1	CCL3L3_CCR1	CCL3L3	CCR1	KEGG: hsa04060
CCL8_CCR1	CCL8_CCR1	CCL8	CCR1	KEGG: hsa04060
CCL7_CCR1	CCL7_CCR1	CCL7	CCR1	KEGG: hsa04060
CCL13_CCR1	CCL13_CCR1	CCL13	CCR1	KEGG: hsa04060
CCL14_CCR1	CCL14_CCR1	CCL14	CCR1	KEGG: hsa04060
CCL15_CCR1	CCL15_CCR1	CCL15	CCR1	KEGG: hsa04060
CCL16_CCR1	CCL16_CCR1	CCL16	CCR1	KEGG: hsa04060
CCL23_CCR1	CCL23_CCR1	CCL23	CCR1	KEGG: hsa04060
CCL8_CCR2	CCL8_CCR2	CCL8	CCR2	KEGG: hsa04060
CCL7_CCR2	CCL7_CCR2	CCL7	CCR2	KEGG: hsa04060
CCL2_CCR2	CCL2_CCR2	CCL2	CCR2	KEGG: hsa04060
CCL27_CCR2	CCL27_CCR2	CCL27	CCR2	KEGG: hsa04060
CCL5_CCR3	CCL5_CCR3	CCL5	CCR3	KEGG: hsa04060
CCL7_CCR3	CCL7_CCR3	CCL7	CCR3	KEGG: hsa04060
CCL11_CCR3	CCL11_CCR3	CCL11	CCR3	KEGG: hsa04060
CCL24_CCR3	CCL24_CCR3	CCL24	CCR3	KEGG: hsa04060
CCL26_CCR3	CCL26_CCR3	CCL26	CCR3	KEGG: hsa04060
CCL28_CCR3	CCL28_CCR3	CCL28	CCR3	KEGG: hsa04060
CCL27_CCR3	CCL27_CCR3	CCL27	CCR3	KEGG: hsa04060
CCL17_CCR4	CCL17_CCR4	CCL17	CCR4	KEGG: hsa04060
CCL22_CCR4	CCL22_CCR4	CCL22	CCR4	KEGG: hsa04060
CCL5_CCR4	CCL5_CCR4	CCL5	CCR4	KEGG: hsa04060
CCL4_CCR5	CCL4_CCR5	CCL4	CCR5	KEGG: hsa04060
CCL5_CCR5	CCL5_CCR5	CCL5	CCR5	KEGG: hsa04060
CCL3_CCR5	CCL3_CCR5	CCL3	CCR5	KEGG: hsa04060
CCL20_CCR6	CCL20_CCR6	CCL20	CCR6	KEGG: hsa04060
CCL19_CCR7	CCL19_CCR7	CCL19	CCR7	KEGG: hsa04060
CCL21_CCR7	CCL21_CCR7	CCL21	CCR7	KEGG: hsa04060
CCL19_ACKR4	CCL19_ACKR4	CCL19	ACKR4	KEGG: hsa04060
CCL21_ACKR4	CCL21_ACKR4	CCL21	ACKR4	KEGG: hsa04060
CCL1_CCR8	CCL1_CCR8	CCL1	CCR8	KEGG: hsa04060
CCL25_CCR9	CCL25_CCR9	CCL25	CCR9	KEGG: hsa04060
CCL25_ACKR4	CCL25_ACKR4	CCL25	ACKR4	KEGG: hsa04060
CCL28_CCR10	CCL28_CCR10	CCL28	CCR10	KEGG: hsa04060
CCL27_CCR10	CCL27_CCR10	CCL27	CCR10	KEGG: hsa04060
CCL1_ACKR4	CCL1_ACKR4	CCL1	ACKR4	KEGG: hsa04060
CCL13_ACKR4	CCL13_ACKR4	CCL13	ACKR4	PMID: 26740381
CCL8_ACKR4	CCL8_ACKR4	CCL8	ACKR4	PMID: 26740381
CCL1_ACKR1	CCL1_ACKR1	CCL1	ACKR1	PMID: 26740381
CCL2_ACKR1	CCL2_ACKR1	CCL2	ACKR1	PMID: 26740381
CCL5_ACKR1	CCL5_ACKR1	CCL5	ACKR1	PMID: 26740381
CCL8_ACKR1	CCL8_ACKR1	CCL8	ACKR1	PMID: 26740381
CCL13_ACKR1	CCL13_ACKR1	CCL13	ACKR1	PMID: 26740381
CCL14_ACKR1	CCL14_ACKR1	CCL14	ACKR1	PMID: 26740381
CCL16_ACKR1	CCL16_ACKR1	CCL16	ACKR1	PMID: 26740381
CCL18_ACKR1	CCL18_ACKR1	CCL18	ACKR1	PMID: 26740381
CXCL1_ACKR1	CXCL1_ACKR1	CXCL1	ACKR1	PMID: 26740381
CXCL2_ACKR1	CXCL2_ACKR1	CXCL2	ACKR1	PMID: 26740381
CXCL3_ACKR1	CXCL3_ACKR1	CXCL3	ACKR1	PMID: 26740381
CXCL5_ACKR1	CXCL5_ACKR1	CXCL5	ACKR1	PMID: 26740381
CXCL6_ACKR1	CXCL6_ACKR1	CXCL6	ACKR1	PMID: 26740381
CXCL8_ACKR1	CXCL8_ACKR1	CXCL8	ACKR1	PMID: 26740381
CXCL9_ACKR1	CXCL9_ACKR1	CXCL9	ACKR1	PMID: 26740381
CXCL10_ACKR1	CXCL10_ACKR1	CXCL10	ACKR1	PMID: 26740381
CXCL11_ACKR1	CXCL11_ACKR1	CXCL11	ACKR1	PMID: 26740381
CXCL13_ACKR1	CXCL13_ACKR1	CXCL13	ACKR1	PMID: 26740381
CCL2_ACKR2	CCL2_ACKR2	CCL2	ACKR2	PMID: 26740381
CCL3_ACKR2	CCL3_ACKR2	CCL3	ACKR2	PMID: 26740381
CCL3L1_ACKR2	CCL3L1_ACKR2	CCL3L1	ACKR2	PMID: 26740381
CCL4_ACKR2	CCL4_ACKR2	CCL4	ACKR2	PMID: 26740381
CCL5_ACKR2	CCL5_ACKR2	CCL5	ACKR2	PMID: 26740381
CCL7_ACKR2	CCL7_ACKR2	CCL7	ACKR2	PMID: 26740381
CCL8_ACKR2	CCL8_ACKR2	CCL8	ACKR2	PMID: 26740381
CCL7_ACKR1	CCL7_ACKR1	CCL7	ACKR1	PMID: 26740381
CCL11_ACKR1	CCL11_ACKR1	CCL11	ACKR1	PMID: 26740381
CCL11_ACKR2	CCL11_ACKR2	CCL11	ACKR2	PMID: 26740381
CCL13_ACKR2	CCL13_ACKR2	CCL13	ACKR2	PMID: 26740381
CCL22_ACKR2	CCL22_ACKR2	CCL22	ACKR2	PMID: 26740381
CCL24_ACKR2	CCL24_ACKR2	CCL24	ACKR2	PMID: 26740381
CCL26_ACKR2	CCL26_ACKR2	CCL26	ACKR2	PMID: 26740381
CCL17_ACKR1	CCL17_ACKR1	CCL17	ACKR1	PMID: 26740381
CCL14_ACKR2	CCL14_ACKR2	CCL14	ACKR2	PMID: 26740381
CCL17_ACKR2	CCL17_ACKR2	CCL17	ACKR2	PMID: 26740381
CXCL1_CXCR1	CXCL1_CXCR1	CXCL1	CXCR1	KEGG: hsa04060
CXCL2_CXCR1	CXCL2_CXCR1	CXCL2	CXCR1	KEGG: hsa04060
CXCL3_CXCR1	CXCL3_CXCR1	CXCL3	CXCR1	KEGG: hsa04060
CXCL5_CXCR1	CXCL5_CXCR1	CXCL5	CXCR1	KEGG: hsa04060
CXCL6_CXCR1	CXCL6_CXCR1	CXCL6	CXCR1	KEGG: hsa04060
CXCL8_CXCR1	CXCL8_CXCR1	CXCL8	CXCR1	KEGG: hsa04060
CXCL1_CXCR2	CXCL1_CXCR2	CXCL1	CXCR2	KEGG: hsa04060
CXCL2_CXCR2	CXCL2_CXCR2	CXCL2	CXCR2	KEGG: hsa04060
CXCL3_CXCR2	CXCL3_CXCR2	CXCL3	CXCR2	KEGG: hsa04060
CXCL5_CXCR2	CXCL5_CXCR2	CXCL5	CXCR2	KEGG: hsa04060
CXCL6_CXCR2	CXCL6_CXCR2	CXCL6	CXCR2	KEGG: hsa04060
CXCL8_CXCR2	CXCL8_CXCR2	CXCL8	CXCR2	KEGG: hsa04060
PPBP_CXCR2	PPBP_CXCR2	PPBP	CXCR2	KEGG: hsa04060
PF4V1_CXCR3	PF4V1_CXCR3	PF4V1	CXCR3	KEGG: hsa04060
CXCL9_CXCR3	CXCL9_CXCR3	CXCL9	CXCR3	KEGG: hsa04060
CXCL10_CXCR3	CXCL10_CXCR3	CXCL10	CXCR3	KEGG: hsa04060
CXCL11_CXCR3	CXCL11_CXCR3	CXCL11	CXCR3	KEGG: hsa04060
CXCL13_CXCR3	CXCL13_CXCR3	CXCL13	CXCR3	KEGG: hsa04060
PF4_CXCR3	PF4_CXCR3	PF4	CXCR3	KEGG: hsa04060
CXCL12_CXCR4	CXCL12_CXCR4	CXCL12	CXCR4	KEGG: hsa04060
CXCL11_ACKR3	CXCL11_ACKR3	CXCL11	ACKR3	KEGG: hsa04060
CXCL12_ACKR3	CXCL12_ACKR3	CXCL12	ACKR3	KEGG: hsa04060
CXCL13_CXCR5	CXCL13_CXCR5	CXCL13	CXCR5	KEGG: hsa04060
CXCL16_CXCR6	CXCL16_CXCR6	CXCL16	CXCR6	KEGG: hsa04060
MIF_CD74_CXCR4	MIF_CD74_CXCR4	MIF	CD74_CXCR4	PMID: 29637711; PMID: 24760155
MIF_CD74_CD44	MIF_CD74_CD44	MIF	CD74_CD44	PMID: 29637711; PMID: 26175090
MIF_CD74_CXCR2	MIF_CD74_CXCR2	MIF	CD74_CXCR2	PMID: 29637711; PMID: 26175090
MIF_ACKR3	MIF_ACKR3	MIF	ACKR3	PMID: 26175090
CX3CL1_CX3CR1	CX3CL1_CX3CR1	CX3CL1	CX3CR1	KEGG: hsa04060
XCL1_XCR1	XCL1_XCR1	XCL1	XCR1	KEGG: hsa04060
XCL2_XCR1	XCL2_XCR1	XCL2	XCR1	KEGG: hsa04060
IL2_IL2RA_IL2RB_IL2RG	IL2_IL2RA_IL2RB_IL2RG	IL2	IL2RA_IL2RB_IL2RG	KEGG: hsa04060
IL2_IL2RB_IL2RG	IL2_IL2RB_IL2RG	IL2	IL2RB_IL2RG	KEGG: hsa04060
IL4_IL4R_IL2RG	IL4_IL4R_IL2RG	IL4	IL4R_IL2RG	KEGG: hsa04060
IL7_IL7R_IL2RG	IL7_IL7R_IL2RG	IL7	IL7R_IL2RG	KEGG: hsa04060
IL9_IL9R_IL2RG	IL9_IL9R_IL2RG	IL9	IL9R_IL2RG	KEGG: hsa04060
IL15_IL15RA_IL2RB	IL15_IL15RA_IL2RB	IL15	IL15RA_IL2RB	KEGG: hsa04060
IL21_IL21R_IL2RG	IL21_IL21R_IL2RG	IL21	IL21R_IL2RG	KEGG: hsa04060
TSLP_IL7R_CRLF2	TSLP_IL7R_CRLF2	TSLP	IL7R_CRLF2	KEGG: hsa04060
IL3_IL3RA_CSF2RB	IL3_IL3RA_CSF2RB	IL3	IL3RA_CSF2RB	KEGG: hsa04060
IL5_IL5RA_CSF2RB	IL5_IL5RA_CSF2RB	IL5	IL5RA_CSF2RB	KEGG: hsa04060
CSF2_CSF2RA_CSF2RB	CSF2_CSF2RA_CSF2RB	CSF2	CSF2RA_CSF2RB	KEGG: hsa04060
IL4_IL4R	IL4_IL4R	IL4	IL4R	KEGG: hsa04060
IL4_IL4R_IL13RA1	IL4_IL4R_IL13RA1	IL4	IL4R_IL13RA1	KEGG: hsa04060
IL4_IL4R_IL13RA2	IL4_IL4R_IL13RA2	IL4	IL4R_IL13RA2	KEGG: hsa04060
IL13_IL4R_IL13RA1	IL13_IL4R_IL13RA1	IL13	IL4R_IL13RA1	KEGG: hsa04060
IL13_IL4R_IL13RA2	IL13_IL4R_IL13RA2	IL13	IL4R_IL13RA2	KEGG: hsa04060
IL13_IL13RA1	IL13_IL13RA1	IL13	IL13RA1	KEGG: hsa04060
IL13_IL13RA2	IL13_IL13RA2	IL13	IL13RA2	KEGG: hsa04060
IL6_IL6R_IL6ST	IL6_IL6R_IL6ST	IL6	IL6R_IL6ST	KEGG: hsa04060
IL31_IL31RA_OSMR	IL31_IL31RA_OSMR	IL31	IL31RA_OSMR	KEGG: hsa04060
CNTF_CNTFR_LIFR	CNTF_CNTFR_LIFR	CNTF	CNTFR_LIFR	KEGG: hsa04060
CLCF1_CNTFR_LIFR	CLCF1_CNTFR_LIFR	CLCF1	CNTFR_LIFR	KEGG: hsa04060
CTF1_LIFR_IL6ST	CTF1_LIFR_IL6ST	CTF1	LIFR_IL6ST	KEGG: hsa04060
LIF_LIFR_IL6ST	LIF_LIFR_IL6ST	LIF	LIFR_IL6ST	KEGG: hsa04060
OSM_LIFR_IL6ST	OSM_LIFR_IL6ST	OSM	LIFR_IL6ST	KEGG: hsa04060
OSM_OSMR_IL6ST	OSM_OSMR_IL6ST	OSM	OSMR_IL6ST	KEGG: hsa04060
IL10_IL10RA_IL10RB	IL10_IL10RA_IL10RB	IL10	IL10RA_IL10RB	KEGG: hsa04060
IL19_IL20RA_IL20RB	IL19_IL20RA_IL20RB	IL19	IL20RA_IL20RB	KEGG: hsa04060
IL20_IL20RA_IL20RB	IL20_IL20RA_IL20RB	IL20	IL20RA_IL20RB	KEGG: hsa04060
IL24_IL20RA_IL20RB	IL24_IL20RA_IL20RB	IL24	IL20RA_IL20RB	KEGG: hsa04060
IL20_IL22RA1_IL20RB	IL20_IL22RA1_IL20RB	IL20	IL22RA1_IL20RB	KEGG: hsa04060
IL24_IL22RA1_IL20RB	IL24_IL22RA1_IL20RB	IL24	IL22RA1_IL20RB	KEGG: hsa04060
IL22_IL22RA1_IL10RB	IL22_IL22RA1_IL10RB	IL22	IL22RA1_IL10RB	KEGG: hsa04060
IL26_IL20RA_IL10RB	IL26_IL20RA_IL10RB	IL26	IL20RA_IL10RB	KEGG: hsa04060
IL1A_IL1R1_IL1RAP	IL1A_IL1R1_IL1RAP	IL1A	IL1R1_IL1RAP	KEGG: hsa04060
IL1B_IL1R1_IL1RAP	IL1B_IL1R1_IL1RAP	IL1B	IL1R1_IL1RAP	KEGG: hsa04060
IL1A_IL1R2	IL1A_IL1R2	IL1A	IL1R2	KEGG: hsa04060
IL1B_IL1R2	IL1B_IL1R2	IL1B	IL1R2	KEGG: hsa04060
IL1F10_IL1RL2_IL1RAP	IL1F10_IL1RL2_IL1RAP	IL1F10	IL1RL2_IL1RAP	KEGG: hsa04060
IL37_IL18R1_IL18RAP	IL37_IL18R1_IL18RAP	IL37	IL18R1_IL18RAP	KEGG: hsa04060
IL18_IL18R1_IL18RAP	IL18_IL18R1_IL18RAP	IL18	IL18R1_IL18RAP	KEGG: hsa04060
IL33_IL1RL1_IL1RAP	IL33_IL1RL1_IL1RAP	IL33	IL1RL1_IL1RAP	KEGG: hsa04060
IL17A_IL17RA_IL17RC	IL17A_IL17RA_IL17RC	IL17A	IL17RA_IL17RC	KEGG: hsa04060
IL17F_IL17RA_IL17RC	IL17F_IL17RA_IL17RC	IL17F	IL17RA_IL17RC	KEGG: hsa04060
IL17AF_IL17RA_IL17RC	IL17AF_IL17RA_IL17RC	IL17AF	IL17RA_IL17RC	PMID: 24813051
IL17B_IL17RB	IL17B_IL17RB	IL17B	IL17RB	KEGG: hsa04060
IL17C_IL17RA_IL17RE	IL17C_IL17RA_IL17RE	IL17C	IL17RA_IL17RE	KEGG: hsa04060
IL25_IL17RA_IL17RB	IL25_IL17RA_IL17RB	IL25	IL17RA_IL17RB	KEGG: hsa04060
IL34_CSF1R	IL34_CSF1R	IL34	CSF1R	KEGG: hsa04060
CSF1_CSF1R	CSF1_CSF1R	CSF1	CSF1R	KEGG: hsa04060
IL16_CD4	IL16_CD4	IL16	CD4	KEGG: hsa04060
EPO_EPOR	EPO_EPOR	EPO	EPOR	KEGG: hsa04060
GH1_GHR	GH1_GHR	GH1	GHR	KEGG: hsa04060
PRL_PRLR	PRL_PRLR	PRL	PRLR	KEGG: hsa04060; PMID: 23192981
THPO_MPL	THPO_MPL	THPO	MPL	KEGG: hsa04060
CSF3_CSF3R	CSF3_CSF3R	CSF3	CSF3R	KEGG: hsa04060
IFNB1_IFNAR1_IFNAR2	IFNB1_IFNAR1_IFNAR2	IFNB1	IFNAR1_IFNAR2	KEGG: hsa04060
IFNW1_IFNAR1_IFNAR2	IFNW1_IFNAR1_IFNAR2	IFNW1	IFNAR1_IFNAR2	KEGG: hsa04060
IFNK_IFNAR1_IFNAR2	IFNK_IFNAR1_IFNAR2	IFNK	IFNAR1_IFNAR2	KEGG: hsa04060
IFNE_IFNAR1_IFNAR2	IFNE_IFNAR1_IFNAR2	IFNE	IFNAR1_IFNAR2	KEGG: hsa04060
IFNA1_IFNAR1_IFNAR2	IFNA1_IFNAR1_IFNAR2	IFNA1	IFNAR1_IFNAR2	KEGG: hsa04060
IFNA2_IFNAR1_IFNAR2	IFNA2_IFNAR1_IFNAR2	IFNA2	IFNAR1_IFNAR2	KEGG: hsa04060
IFNA4_IFNAR1_IFNAR2	IFNA4_IFNAR1_IFNAR2	IFNA4	IFNAR1_IFNAR2	KEGG: hsa04060
IFNA5_IFNAR1_IFNAR2	IFNA5_IFNAR1_IFNAR2	IFNA5	IFNAR1_IFNAR2	KEGG: hsa04060
IFNA6_IFNAR1_IFNAR2	IFNA6_IFNAR1_IFNAR2	IFNA6	IFNAR1_IFNAR2	KEGG: hsa04060
IFNA7_IFNAR1_IFNAR2	IFNA7_IFNAR1_IFNAR2	IFNA7	IFNAR1_IFNAR2	KEGG: hsa04060
IFNA8_IFNAR1_IFNAR2	IFNA8_IFNAR1_IFNAR2	IFNA8	IFNAR1_IFNAR2	KEGG: hsa04060
IFNA10_IFNAR1_IFNAR2	IFNA10_IFNAR1_IFNAR2	IFNA13	IFNAR1_IFNAR2	KEGG: hsa04060
IFNA14_IFNAR1_IFNAR2	IFNA14_IFNAR1_IFNAR2	IFNA14	IFNAR1_IFNAR2	KEGG: hsa04060
IFNA16_IFNAR1_IFNAR2	IFNA16_IFNAR1_IFNAR2	IFNA16	IFNAR1_IFNAR2	KEGG: hsa04060
IFNA17_IFNAR1_IFNAR2	IFNA17_IFNAR1_IFNAR2	IFNA17	IFNAR1_IFNAR2	KEGG: hsa04060
IFNA21_IFNAR1_IFNAR2	IFNA21_IFNAR1_IFNAR2	IFNA21	IFNAR1_IFNAR2	KEGG: hsa04060
IFNG_IFNGR1_IFNGR2	IFNG_IFNGR1_IFNGR2	IFNG	IFNGR1_IFNGR2	KEGG: hsa04060
TNF_TNFRSF1A	TNF_TNFRSF1A	TNF	TNFRSF1A	KEGG: hsa04060
TNF_TNFRSF1B	TNF_TNFRSF1B	TNF	TNFRSF1B	KEGG: hsa04060
LTA_TNFRSF1A	LTA_TNFRSF1A	LTA	TNFRSF1A	KEGG: hsa04060
LTA_TNFRSF1B	LTA_TNFRSF1B	LTA	TNFRSF1B	KEGG: hsa04060
LTA_TNFRSF14	LTA_TNFRSF14	LTA	TNFRSF14	KEGG: hsa04060
LTA_LTB_LTBR	LTA_LTB_LTBR	LTa1b2	LTBR	PMID: 24248355
TNFSF14_LTBR	TNFSF14_LTBR	TNFSF14	LTBR	KEGG: hsa04060
TNFSF14_TNFRSF14	TNFSF14_TNFRSF14	TNFSF14	TNFRSF14	KEGG: hsa04060
TNFSF15_TNFRSF25	TNFSF15_TNFRSF25	TNFSF15	TNFRSF25	KEGG: hsa04060
TNFSF10_TNFRSF10B	TNFSF10_TNFRSF10B	TNFSF10	TNFRSF10A	KEGG: hsa04060
EDA_EDAR	EDA_EDAR	EDA	EDAR	KEGG: hsa04060
EDA_EDA2R	EDA_EDA2R	EDA	EDA2R	KEGG: hsa04060
NGF_NGFR	NGF_NGFR	NGF	NGFR	KEGG: hsa04060
KLK3_NGFR	KLK3_NGFR	KLK3	NGFR	KEGG: hsa04060
TNFSF11_TNFRSF11A	TNFSF11_TNFRSF11A	TNFSF11	TNFRSF11A	KEGG: hsa04060
TNFSF11_TNFRSF11B	TNFSF11_TNFRSF11B	TNFSF11	TNFRSF11B	KEGG: hsa04060
TNFSF12_TNFRSF12A	TNFSF12_TNFRSF12A	TNFSF12	TNFRSF12A	KEGG: hsa04060
CD70_CD27	CD70_CD27	CD70	CD27	KEGG: hsa04060
TNFSF8_TNFRSF8	TNFSF8_TNFRSF8	TNFSF8	TNFRSF8	KEGG: hsa04060
TNFSF9_TNFRSF9	TNFSF9_TNFRSF9	TNFSF9	TNFRSF9	KEGG: hsa04060
TNFSF4_TNFRSF4	TNFSF4_TNFRSF4	TNFSF4	TNFRSF4	KEGG: hsa04060
TNFSF18_TNFRSF18	TNFSF18_TNFRSF18	TNFSF18	TNFRSF18	KEGG: hsa04060
TNFSF13_TNFRSF17	TNFSF13_TNFRSF17	TNFSF13	TNFRSF17	KEGG: hsa04060
TNFSF13_TNFRSF13B	TNFSF13_TNFRSF13B	TNFSF13	TNFRSF13B	KEGG: hsa04060
TNFSF13B_TNFRSF17	TNFSF13B_TNFRSF17	TNFSF13B	TNFRSF17	KEGG: hsa04060
TNFSF13B_TNFRSF13B	TNFSF13B_TNFRSF13B	TNFSF13B	TNFRSF13B	KEGG: hsa04060
TNFSF13B_TNFRSF13C	TNFSF13B_TNFRSF13C	TNFSF13B	TNFRSF13C	KEGG: hsa04060
CD40LG_ITGA2B_ITGB3	CD40LG_ITGA2B_ITGB3	CD40LG	ITGA2B_ITGB3	PMID: 28676852
CD40LG_ITGA5_ITGB1	CD40LG_ITGA5_ITGB1	CD40LG	ITGA5_ITGB1	PMID: 28676852
CD40LG_ITGAM_ITGB2	CD40LG_ITGAM_ITGB2	CD40LG	ITGAM_ITGB2	PMID: 28676852
SPP1_CD44	SPP1_CD44	SPP1	CD44	PMID: 21907263
SPP1_ITGAV_ITGB3	SPP1_ITGAV_ITGB3	SPP1	ITGAV_ITGB3	PMID: 21907263
SPP1_ITGAV_ITGB1	SPP1_ITGAV_ITGB1	SPP1	ITGAV_ITGB1	PMID: 21907263
SPP1_ITGAV_ITGB5	SPP1_ITGAV_ITGB5	SPP1	ITGAV_ITGB5	PMID: 21907263
SPP1_ITGAV_ITGB6	SPP1_ITGAV_ITGB6	SPP1	ITGAV_ITGB6	PMID: 21907263
SPP1_ITGA4_ITGB1	SPP1_ITGA4_ITGB1	SPP1	ITGA4_ITGB1	PMID: 21907263
SPP1_ITGA9_ITGB1	SPP1_ITGA9_ITGB1	SPP1	ITGA9_ITGB1	PMID: 21907263
SPP1_ITGA8_ITGB1	SPP1_ITGA8_ITGB1	SPP1	ITGA8_ITGB1	PMID: 21907263
SPP1_ITGA5_ITGB1	SPP1_ITGA5_ITGB1	SPP1	ITGA5_ITGB1	PMID: 21907263
ADIPOQ_ADIPOR1	ADIPOQ_ADIPOR1	ADIPOQ	ADIPOR1	PMID: 21284979
ADIPOQ_ADIPOR2	ADIPOQ_ADIPOR2	ADIPOQ	ADIPOR2	PMID: 21284979
RETN_TLR4	RETN_TLR4	RETN	TLR4	PMID: 30809105
RETN_CAP1	RETN_CAP1	RETN	CAP1	PMID: 30809105
NAMPT_INSR	NAMPT_INSR	NAMPT	INSR	PMID: 28490838
NAMPT_ITGA5_ITGB1	NAMPT_ITGA5_ITGB1	NAMPT	ITGA5_ITGB1	PMID: 28490838
ANGPTL1_ITGA1_ITGB1	ANGPTL1_ITGA1_ITGB1	ANGPTL1	ITGA1_ITGB1	PMID: 24478758
ANGPTL2_ITGA5_ITGB1	ANGPTL2_ITGA5_ITGB1	ANGPTL2	ITGA5_ITGB1	PMID: 24478758
ANGPTL2_TLR4	ANGPTL2_TLR4	ANGPTL2	TLR4	PMID: 24478758
ANGPTL4_ITGA5_ITGB1	ANGPTL4_ITGA5_ITGB1	ANGPTL4	ITGA5_ITGB1	PMID: 30049845
ANGPTL4_ITGAV_ITGB3	ANGPTL4_ITGAV_ITGB3	ANGPTL4	ITGAV_ITGB3	PMID: 30049845
ANGPTL4_CDH5	ANGPTL4_CDH5	ANGPTL4	CDH5	PMID: 30049845
ANGPTL4_CDH11	ANGPTL4_CDH11	ANGPTL4	CDH11	PMID: 30049845
ANGPTL4_SDC1	ANGPTL4_SDC1	ANGPTL4	SDC1	PMID: 29017031
ANGPTL4_SDC2	ANGPTL4_SDC2	ANGPTL4	SDC2	PMID: 29017031
ANGPTL4_SDC3	ANGPTL4_SDC3	ANGPTL4	SDC3	PMID: 29017031
ANGPTL4_SDC4	ANGPTL4_SDC4	ANGPTL4	SDC4	PMID: 29017031
ANGPTL3_ITGAV_ITGB3	ANGPTL3_ITGAV_ITGB3	ANGPTL3	ITGAV_ITGB3	PMID: 11877390
ANGPT1_TEK	ANGPT1_TEK	ANGPT1	TEK	PMID: 20651738
ANGPT2_TEK	ANGPT2_TEK	ANGPT2	TEK	PMID: 20651738
ANGPT2_ITGA5_ITGB1	ANGPT2_ITGA5_ITGB1	ANGPT2	ITGA5_ITGB1	PMID: 20651738; PMID: 25635707
MDK_SDC1	MDK_SDC1	MDK	SDC1	PMID: 28356350
MDK_SDC2	MDK_SDC2	MDK	SDC2	PMID: 28356350
MDK_SDC4	MDK_SDC4	MDK	SDC4	PMID: 28356350
MDK_PTPRZ1	MDK_PTPRZ1	MDK	PTPRZ1	PMID: 28356350
MDK_ITGA4_ITGB1	MDK_ITGA4_ITGB1	MDK	ITGA4_ITGB1	PMID: 28356350
MDK_ITGA6_ITGB1	MDK_ITGA6_ITGB1	MDK	ITGA6_ITGB1	PMID: 28356350
MDK_LRP1	MDK_LRP1	MDK	LRP1	PMID: 28356350
MDK_NCL	MDK_NCL	MDK	NCL	PMID: 28356350
MDK_ALK	MDK_ALK	MDK	ALK	PMID: 19459784
PTN_PTPRZ1	PTN_PTPRZ1	PTN	PTPRZ1	PMID: 28356350; PMID: 25620911
PTN_SDC1	PTN_SDC1	PTN	SDC1	PMID: 28356350; PMID: 25620911
PTN_SDC2	PTN_SDC2	PTN	SDC2	PMID: 28356350; PMID: 25620911
PTN_SDC3	PTN_SDC3	PTN	SDC3	PMID: 28356350; PMID: 25620911
PTN_SDC4	PTN_SDC4	PTN	SDC4	PMID: 28356350; PMID: 25620911
PTN_ITGAV_ITGB3	PTN_ITGAV_ITGB3	PTN	ITGAV_ITGB3	PMID: 28356350; PMID: 25620911
PTN_NCL	PTN_NCL	PTN	NCL	PMID: 28356350; PMID: 25620911
PTN_ALK	PTN_ALK	PTN	ALK	PMID: 28356350; PMID: 25620911
POSTN_ITGAV_ITGB3	POSTN_ITGAV_ITGB3	POSTN	ITGAV_ITGB3	PMID: 26721738
POSTN_ITGAV_ITGB5	POSTN_ITGAV_ITGB5	POSTN	ITGAV_ITGB5	PMID: 26721738
GRP_GRPR	GRP_GRPR	GRP	GRPR	KEGG: hsa04080
NMB_NMBR	NMB_NMBR	NMB	NMBR	KEGG: hsa04080
KNG1_BDKRB1	KNG1_BDKRB1	KNG1	BDKRB1	KEGG: hsa04080
KNG1_BDKRB2	KNG1_BDKRB2	KNG1	BDKRB2	KEGG: hsa04080
C3_C3AR1	C3_C3AR1	C3	C3AR1	KEGG: hsa04080
C3_CR2	C3_CR2	C3	CR2	PMID: 16234578
C3_ITGAM_ITGB2	C3_ITGAM_ITGB2	C3	ITGAM_ITGB2	PMID: 16234578
C3_ITGAX_ITGB2	C3_ITGAX_ITGB2	C3	ITGAX_ITGB2	PMID: 16234578
C4A_C3AR1	C4A_C3AR1	C4A	C3AR1	PMID: 16234578
C4A_CR2	C4A_CR2	C4A	CR2	PMID: 16234578
CCK_CCKAR	CCK_CCKAR	CCK	CCKAR	KEGG: hsa04080
CCK_CCKBR	CCK_CCKBR	CCK	CCKBR	KEGG: hsa04080
EDN1_EDNRA	EDN1_EDNRA	EDN1	EDNRA	KEGG: hsa04080
EDN2_EDNRA	EDN2_EDNRA	EDN2	EDNRA	KEGG: hsa04080
EDN3_EDNRA	EDN3_EDNRA	EDN3	EDNRA	KEGG: hsa04080
EDN1_EDNRB	EDN1_EDNRB	EDN1	EDNRB	KEGG: hsa04080
EDN2_EDNRB	EDN2_EDNRB	EDN2	EDNRB	KEGG: hsa04080
EDN3_EDNRB	EDN3_EDNRB	EDN3	EDNRB	KEGG: hsa04080
GAL_GALR1	GAL_GALR1	GAL	GALR1	KEGG: hsa04080
GAL_GALR2	GAL_GALR2	GAL	GALR2	KEGG: hsa04080
GAL_GALR3	GAL_GALR3	GAL	GALR3	KEGG: hsa04080
GALP_GALR1	GALP_GALR1	GALP	GALR1	PMID: 23233848
GALP_GALR2	GALP_GALR2	GALP	GALR2	PMID: 23233848
GHRL_GHSR	GHRL_GHSR	GHRL	GHSR	KEGG: hsa04080; PMID: 29233536
KISS1_KISS1R	KISS1_KISS1R	KISS1	KISS1R	KEGG: hsa04080
POMC_MC1R	POMC_MC1R	POMC	MC1R	KEGG: hsa04080
POMC_MC2R	POMC_MC2R	POMC	MC2R	KEGG: hsa04080
POMC_MC3R	POMC_MC3R	POMC	MC3R	KEGG: hsa04080; PMID: 11024027
POMC_MC4R	POMC_MC4R	POMC	MC4R	KEGG: hsa04080; PMID: 11024027
POMC_MC5R	POMC_MC5R	POMC	MC5R	KEGG: hsa04080
NMU_NMUR1	NMU_NMUR1	NMU	NMUR1	KEGG: hsa04080
NMU_NMUR2	NMU_NMUR2	NMU	NMUR2	KEGG: hsa04080
NMS_NMUR1	NMS_NMUR1	NMS	NMUR1	PMID: 29288685
NMS_NMUR2	NMS_NMUR2	NMS	NMUR2	PMID: 29288685
NPFF_NPFFR1	NPFF_NPFFR1	NPFF	NPFFR1	KEGG: hsa04080
NPFF_NPFFR2	NPFF_NPFFR2	NPFF	NPFFR2	KEGG: hsa04080
NPY_NPY1R	NPY_NPY1R	NPY	NPY1R	KEGG: hsa04080
NPY_NPY2R	NPY_NPY2R	NPY	NPY2R	KEGG: hsa04080
NPY_NPY4R	NPY_NPY4R	NPY	NPY4R	KEGG: hsa04080
NPY_NPY5R	NPY_NPY5R	NPY	NPY5R	KEGG: hsa04080
NPY_NPY6R	NPY_NPY6R	NPY	NPY6R	KEGG: hsa04080
NPY_GPR83	NPY_GPR83	NPY	GPR83	KEGG: hsa04080
PPY_NPY1R	PPY_NPY1R	PPY	NPY1R	KEGG: hsa04080
PPY_NPY2R	PPY_NPY2R	PPY	NPY2R	KEGG: hsa04080
PPY_NPY4R	PPY_NPY4R	PPY	NPY4R	KEGG: hsa04080
PPY_NPY5R	PPY_NPY5R	PPY	NPY5R	KEGG: hsa04080
PPY_NPY6R	PPY_NPY6R	PPY	NPY6R	KEGG: hsa04080
PPY_GPR83	PPY_GPR83	PPY	GPR83	KEGG: hsa04080
PYY_NPY1R	PYY_NPY1R	PYY	NPY1R	KEGG: hsa04080
PYY_NPY2R	PYY_NPY2R	PYY	NPY2R	KEGG: hsa04080
PYY_NPY4R	PYY_NPY4R	PYY	NPY4R	KEGG: hsa04080
PYY_NPY5R	PYY_NPY5R	PYY	NPY5R	KEGG: hsa04080
PYY_NPY6R	PYY_NPY6R	PYY	NPY6R	KEGG: hsa04080
PYY_GPR83	PYY_GPR83	PYY	GPR83	KEGG: hsa04080
NPB_NPBWR1	NPB_NPBWR1	NPB	NPBWR1	KEGG: hsa04080
NPW_NPBWR1	NPW_NPBWR1	NPW	NPBWR1	KEGG: hsa04080
NTS_NTSR1	NTS_NTSR1	NTS	NTSR1	KEGG: hsa04080
NTS_NTSR2	NTS_NTSR2	NTS	NTSR2	KEGG: hsa04080
PDYN_OPRD1	PDYN_OPRD1	PDYN	OPRD1	KEGG: hsa04080
PDYN_OPRK1	PDYN_OPRK1	PDYN	OPRK1	KEGG: hsa04080
PDYN_OPRL1	PDYN_OPRL1	PDYN	OPRL1	KEGG: hsa04080
PDYN_OPRM1	PDYN_OPRM1	PDYN	OPRM1	KEGG: hsa04080
PENK_OPRD1	PENK_OPRD1	PENK	OPRD1	KEGG: hsa04080
PENK_OPRK1	PENK_OPRK1	PENK	OPRK1	KEGG: hsa04080
PENK_OPRL1	PENK_OPRL1	PENK	OPRL1	KEGG: hsa04080
PENK_OPRM1	PENK_OPRM1	PENK	OPRM1	KEGG: hsa04080
POMC_OPRD1	POMC_OPRD1	POMC	OPRD1	KEGG: hsa04080
POMC_OPRK1	POMC_OPRK1	POMC	OPRK1	KEGG: hsa04080
POMC_OPRL1	POMC_OPRL1	POMC	OPRL1	KEGG: hsa04080
POMC_OPRM1	POMC_OPRM1	POMC	OPRM1	KEGG: hsa04080
HCRT_HCRTR1	HCRT_HCRTR1	HCRT	HCRTR1	KEGG: hsa04080
HCRT_HCRTR2	HCRT_HCRTR2	HCRT	HCRTR2	KEGG: hsa04080
OXT_OXTR	OXT_OXTR	OXT	OXTR	KEGG: hsa04080
SST_SSTR1	SST_SSTR1	SST	SSTR1	KEGG: hsa04080
SST_SSTR2	SST_SSTR2	SST	SSTR2	KEGG: hsa04080
SST_SSTR3	SST_SSTR3	SST	SSTR3	KEGG: hsa04080
SST_SSTR4	SST_SSTR4	SST	SSTR4	KEGG: hsa04080
SST_SSTR5	SST_SSTR5	SST	SSTR5	KEGG: hsa04080
CORT_SSTR1	CORT_SSTR1	CORT	SSTR1	KEGG: hsa04080
CORT_SSTR2	CORT_SSTR2	CORT	SSTR2	KEGG: hsa04080
CORT_SSTR3	CORT_SSTR3	CORT	SSTR3	KEGG: hsa04080
CORT_SSTR4	CORT_SSTR4	CORT	SSTR4	KEGG: hsa04080
CORT_SSTR5	CORT_SSTR5	CORT	SSTR5	KEGG: hsa04080
TAC1_TACR1	TAC1_TACR1	TAC1	TACR1	KEGG: hsa04080
TAC4_TACR1	TAC4_TACR1	TAC4	TACR1	KEGG: hsa04080
TAC1_TACR2	TAC1_TACR2	TAC1	TACR2	KEGG: hsa04080
UTS2_UTS2R	UTS2_UTS2R	UTS2	UTS2R	KEGG: hsa04080
AVP_AVPR2	AVP_AVPR2	AVP	AVPR2	KEGG: hsa04080
AVP_AVPR1A	AVP_AVPR1A	AVP	AVPR1A	KEGG: hsa04080
AVP_AVPR1B	AVP_AVPR1B	AVP	AVPR1B	KEGG: hsa04080
PRLH_PRLHR	PRLH_PRLHR	PRLH	PRLHR	KEGG: hsa04080
PRSS3_F2R	PRSS3_F2R	PRSS3	F2R	KEGG: hsa04080
CTSG_F2R	CTSG_F2R	CTSG	F2R	KEGG: hsa04080
F2_F2R	F2_F2R	F2	F2R	KEGG: hsa04080
PLG_F2R	PLG_F2R	PLG	F2R	KEGG: hsa04080
GZMA_F2R	GZMA_F2R	GZMA	F2R	KEGG: hsa04080
PRSS2_F2R	PRSS2_F2R	PRSS2	F2R	KEGG: hsa04080
PRSS1_F2R	PRSS1_F2R	PRSS1	F2R	KEGG: hsa04080
PRSS3_F2RL1	PRSS3_F2RL1	PRSS3	F2RL1	KEGG: hsa04080
CTSG_F2RL1	CTSG_F2RL1	CTSG	F2RL1	KEGG: hsa04080
F2_F2RL1	F2_F2RL1	F2	F2RL1	KEGG: hsa04080
PLG_F2RL1	PLG_F2RL1	PLG	F2RL1	KEGG: hsa04080
GZMA_F2RL1	GZMA_F2RL1	GZMA	F2RL1	KEGG: hsa04080
PRSS2_F2RL1	PRSS2_F2RL1	PRSS2	F2RL1	KEGG: hsa04080
PRSS1_F2RL1	PRSS1_F2RL1	PRSS1	F2RL1	KEGG: hsa04080
PRSS3_F2RL2	PRSS3_F2RL2	PRSS3	F2RL2	KEGG: hsa04080
CTSG_F2RL2	CTSG_F2RL2	CTSG	F2RL2	KEGG: hsa04080
F2_F2RL2	F2_F2RL2	F2	F2RL2	KEGG: hsa04080
PLG_F2RL2	PLG_F2RL2	PLG	F2RL2	KEGG: hsa04080
GZMA_F2RL2	GZMA_F2RL2	GZMA	F2RL2	KEGG: hsa04080
PRSS2_F2RL2	PRSS2_F2RL2	PRSS2	F2RL2	KEGG: hsa04080
PRSS1_F2RL2	PRSS1_F2RL2	PRSS1	F2RL2	KEGG: hsa04080
PRSS3_F2RL3	PRSS3_F2RL3	PRSS3	F2RL3	KEGG: hsa04080
CTSG_F2RL3	CTSG_F2RL3	CTSG	F2RL3	KEGG: hsa04080
F2_F2RL3	F2_F2RL3	F2	F2RL3	KEGG: hsa04080
GZMA_F2RL3	GZMA_F2RL3	GZMA	F2RL3	KEGG: hsa04080
PLG_F2RL3	PLG_F2RL3	PLG	F2RL3	KEGG: hsa04080
PRSS2_F2RL3	PRSS2_F2RL3	PRSS2	F2RL3	KEGG: hsa04080
PRSS1_F2RL3	PRSS1_F2RL3	PRSS1	F2RL3	KEGG: hsa04080
PRSS3_PARD3	PRSS3_PARD3	PRSS3	PARD3	KEGG: hsa04080
CTSG_PARD3	CTSG_PARD3	CTSG	PARD3	KEGG: hsa04080
F2_PARD3	F2_PARD3	F2	PARD3	KEGG: hsa04080
GZMA_PARD3	GZMA_PARD3	GZMA	PARD3	KEGG: hsa04080
PLG_PARD3	PLG_PARD3	PLG	PARD3	KEGG: hsa04080
PRSS2_PARD3	PRSS2_PARD3	PRSS2	PARD3	KEGG: hsa04080
PRSS1_PARD3	PRSS1_PARD3	PRSS1	PARD3	KEGG: hsa04080
PMCH_MCHR1	PMCH_MCHR1	PMCH	MCHR1	KEGG: hsa04080
PROK1_PROKR2	PROK1_PROKR2	PROK1	PROKR2	PMID: 24496457
PROK1_PROKR1	PROK1_PROKR1	PROK1	PROKR1	PMID: 24496457
PROK2_PROKR1	PROK2_PROKR1	PROK2	PROKR1	PMID: 24496457
PROK2_PROKR2	PROK2_PROKR2	PROK2	PROKR2	PMID: 24496457
ADCYAP1_ADCYAP1R1	ADCYAP1_ADCYAP1R1	ADCYAP1	ADCYAP1R1	PMID: 21350482
VIP_VIPR1	VIP_VIPR1	VIP	VIPR1	PMID: 10655512
VIP_VIPR2	VIP_VIPR2	VIP	VIPR2	KEGG: hsa04080
NPPA_NPR1	NPPA_NPR1	NPPA	NPR1	KEGG: hsa04080; PMID: 29934640
NPPB_NPR1	NPPB_NPR1	NPPB	NPR1	KEGG: hsa04080; PMID: 29934641
NPPC_NPR2	NPPC_NPR2	NPPC	NPR2	KEGG: hsa04080; PMID: 29934642
GCG_GIPR	GCG_GIPR	GCG	GIPR	KEGG: hsa04080
GIP_GIPR	GIP_GIPR	GIP	GIPR	KEGG: hsa04080
FSHB_FSHR	FSHB_FSHR	FSHB	FSHR	KEGG: hsa04080
CGA_FSHR	CGA_FSHR	CGA	FSHR	KEGG: hsa04080
LHB_LHCGR	LHB_LHCGR	LHB	LHCGR	KEGG: hsa04080
CGA_LHCGR	CGA_LHCGR	CGA	LHCGR	KEGG: hsa04080
TSHB_TSHR	TSHB_TSHR	TSHB	TSHR	KEGG: hsa04080
CGA_TSHR	CGA_TSHR	CGA	TSHR	KEGG: hsa04080
BDNF_NTRK2	BDNF_NTRK2	BDNF	NTRK2	PMID: 27908981
NGF_NTRK1	NGF_NTRK1	NGF	NTRK1	PMID: 27908981
HGF_MET	HGF_MET	HGF	MET	PMID: 28475121
KLK3_NTRK1	KLK3_NTRK1	KLK3	NTRK1	PMID: 27908981
NTF3_NTRK1	NTF3_NTRK1	NTF3	NTRK1	PMID: 27908981
NTF3_NTRK2	NTF3_NTRK2	NTF3	NTRK2	PMID: 27908981
NTF3_NTRK3	NTF3_NTRK3	NTF3	NTRK3	PMID: 27908981
SEMA3A_NRP1_PLXNA1	SEMA3A_NRP1_PLXNA1	SEMA3A	NRP1_PLXNA1	PMID: 27533782
SEMA3A_NRP1_PLXNA2	SEMA3A_NRP1_PLXNA2	SEMA3A	NRP1_PLXNA2	PMID: 27533782
SEMA3A_NRP1_PLXNA3	SEMA3A_NRP1_PLXNA3	SEMA3A	NRP1_PLXNA3	PMID: 27533782
SEMA3A_NRP1_PLXNA4	SEMA3A_NRP1_PLXNA4	SEMA3A	NRP1_PLXNA4	PMID: 27533782
SEMA3B_NRP1_PLXNA1	SEMA3B_NRP1_PLXNA1	SEMA3B	NRP1_PLXNA1	PMID: 27533782
SEMA3B_NRP1_PLXNA2	SEMA3B_NRP1_PLXNA2	SEMA3B	NRP1_PLXNA2	PMID: 27533782
SEMA3B_NRP1_PLXNA3	SEMA3B_NRP1_PLXNA3	SEMA3B	NRP1_PLXNA3	PMID: 27533782
SEMA3B_NRP1_PLXNA4	SEMA3B_NRP1_PLXNA4	SEMA3B	NRP1_PLXNA4	PMID: 27533782
SEMA3C_NRP1_PLXNA1	SEMA3C_NRP1_PLXNA1	SEMA3C	NRP1_PLXNA1	PMID: 27533782
SEMA3C_NRP1_PLXNA2	SEMA3C_NRP1_PLXNA2	SEMA3C	NRP1_PLXNA2	PMID: 27533782
SEMA3C_NRP1_PLXNA3	SEMA3C_NRP1_PLXNA3	SEMA3C	NRP1_PLXNA3	PMID: 27533782
SEMA3C_NRP1_PLXNA4	SEMA3C_NRP1_PLXNA4	SEMA3C	NRP1_PLXNA4	PMID: 27533782
SEMA3D_NRP1_PLXNA1	SEMA3D_NRP1_PLXNA1	SEMA3D	NRP1_PLXNA1	PMID: 27533782
SEMA3D_NRP1_PLXNA2	SEMA3D_NRP1_PLXNA2	SEMA3D	NRP1_PLXNA2	PMID: 27533782
SEMA3D_NRP1_PLXNA3	SEMA3D_NRP1_PLXNA3	SEMA3D	NRP1_PLXNA3	PMID: 27533782
SEMA3D_NRP1_PLXNA4	SEMA3D_NRP1_PLXNA4	SEMA3D	NRP1_PLXNA4	PMID: 27533782
SEMA3B_NRP2_PLXNA1	SEMA3B_NRP2_PLXNA1	SEMA3B	NRP2_PLXNA1	PMID: 27533782
SEMA3B_NRP2_PLXNA2	SEMA3B_NRP2_PLXNA2	SEMA3B	NRP2_PLXNA2	PMID: 27533782
SEMA3B_NRP2_PLXNA3	SEMA3B_NRP2_PLXNA3	SEMA3B	NRP2_PLXNA3	PMID: 27533782
SEMA3B_NRP2_PLXNA4	SEMA3B_NRP2_PLXNA4	SEMA3B	NRP2_PLXNA4	PMID: 27533782
SEMA3C_NRP2_PLXNA1	SEMA3C_NRP2_PLXNA1	SEMA3C	NRP2_PLXNA1	PMID: 27533782
SEMA3C_NRP2_PLXNA2	SEMA3C_NRP2_PLXNA2	SEMA3C	NRP2_PLXNA2	PMID: 27533782
SEMA3C_NRP2_PLXNA3	SEMA3C_NRP2_PLXNA3	SEMA3C	NRP2_PLXNA3	PMID: 27533782
SEMA3C_NRP2_PLXNA4	SEMA3C_NRP2_PLXNA4	SEMA3C	NRP2_PLXNA4	PMID: 27533782
SEMA3D_NRP2_PLXNA1	SEMA3D_NRP2_PLXNA1	SEMA3D	NRP2_PLXNA1	PMID: 27533782
SEMA3D_NRP2_PLXNA2	SEMA3D_NRP2_PLXNA2	SEMA3D	NRP2_PLXNA2	PMID: 27533782
SEMA3D_NRP2_PLXNA3	SEMA3D_NRP2_PLXNA3	SEMA3D	NRP2_PLXNA3	PMID: 27533782
SEMA3D_NRP2_PLXNA4	SEMA3D_NRP2_PLXNA4	SEMA3D	NRP2_PLXNA4	PMID: 27533782
SEMA3F_NRP2_PLXNA1	SEMA3F_NRP2_PLXNA1	SEMA3F	NRP2_PLXNA1	PMID: 27533782
SEMA3F_NRP2_PLXNA2	SEMA3F_NRP2_PLXNA2	SEMA3F	NRP2_PLXNA2	PMID: 27533782
SEMA3F_NRP2_PLXNA3	SEMA3F_NRP2_PLXNA3	SEMA3F	NRP2_PLXNA3	PMID: 27533782
SEMA3F_NRP2_PLXNA4	SEMA3F_NRP2_PLXNA4	SEMA3F	NRP2_PLXNA4	PMID: 27533782
SEMA3G_NRP2_PLXNA1	SEMA3G_NRP2_PLXNA1	SEMA3G	NRP2_PLXNA1	PMID: 27533782
SEMA3G_NRP2_PLXNA2	SEMA3G_NRP2_PLXNA2	SEMA3G	NRP2_PLXNA2	PMID: 27533782
SEMA3G_NRP2_PLXNA3	SEMA3G_NRP2_PLXNA3	SEMA3G	NRP2_PLXNA3	PMID: 27533782
SEMA3G_NRP2_PLXNA4	SEMA3G_NRP2_PLXNA4	SEMA3G	NRP2_PLXNA4	PMID: 27533782
SEMA3C_NRP1_NRP2	SEMA3C_NRP1_NRP2	SEMA3C	NRP1_NRP2	PMID: 27533782
SEMA3C_PLXND1	SEMA3C_PLXND1	SEMA3C	PLXND1	PMID: 27533782
SEMA3E_PLXND1	SEMA3E_PLXND1	SEMA3E	PLXND1	PMID: 22325954
ADM_CALCR	ADM_CALCR	ADM	CALCR	KEGG: hsa04080
ADM_CALCRL	ADM_CALCRL	ADM	CALCRL	KEGG: hsa04080
AGT_MAS1	AGT_MAS1	AGT	MAS1	KEGG: hsa04080
ANXA1_FPR2	ANXA1_FPR2	ANXA1	FPR2	PMID: 23230437
ANXA1_FPR1	ANXA1_FPR1	ANXA1	FPR1	PMID: 23230437
APELA_APLNR	APELA_APLNR	APELA	APLNR	PMID: 25995451
CALCA_CALCR	CALCA_CALCR	CALCA	CALCR	KEGG: hsa04080
CALCA_CALCRL	CALCA_CALCRL	CALCA	CALCRL	KEGG: hsa04080
CALCB_CALCR	CALCB_CALCR	CALCB	CALCR	KEGG: hsa04080
CALCB_CALCRL	CALCB_CALCRL	CALCB	CALCRL	KEGG: hsa04080
CRH_CRHR1	CRH_CRHR1	CRH	CRHR1	KEGG: hsa04080
CRH_CRHR2	CRH_CRHR2	CRH	CRHR2	KEGG: hsa04080
ENHO_GPR19	ENHO_GPR19	ENHO	GPR19	PMID: 28476646
GAS6_AXL	GAS6_AXL	GAS6	AXL	PMID: 27801848
GAS6_MERTK	GAS6_MERTK	GAS6	MERTK	PMID: 27801848
GAS6_TYRO3	GAS6_TYRO3	GAS6	TYRO3	PMID: 27801848
GCG_GCGR	GCG_GCGR	GCG	GCGR	KEGG: hsa04080
GCG_GLP1R	GCG_GLP1R	GCG	GLP1R	KEGG: hsa04080
GCG_GLP2R	GCG_GLP2R	GCG	GLP2R	KEGG: hsa04080
GHRH_VIPR1	GHRH_VIPR1	GHRH	VIPR1	PMID: 10655511
GHRH_VIPR2	GHRH_VIPR2	GHRH	VIPR2	PMID: 10655511
GHRH_GHSR	GHRH_GHSR	GHRH	GHSR	PMID: 19088192
GHRH_GHRHR	GHRH_GHRHR	GHRH	GHRHR	PMID: 26917260
GNRH1_GNRHR	GNRH1_GNRHR	GNRH1	GNRHR	PMID: 19640273
GRN_SORT1	GRN_SORT1	GRN	SORT1	PMID: 29555433
GUCA2A_GUCY2C	GUCA2A_GUCY2C	GUCA2A	GUCY2C	PMID: 22384056
GUCA2B_GUCY2C	GUCA2B_GUCY2C	GUCA2B	GUCY2C	PMID: 22384056
IAPP_CALCR	IAPP_CALCR	IAPP	CALCR	KEGG: hsa04080
IAPP_CALCRL	IAPP_CALCRL	IAPP	CALCRL	KEGG: hsa04080
INSL3_RXFP2	INSL3_RXFP2	INSL3	RXFP2	KEGG: hsa04080
INSL3_RXFP1	INSL3_RXFP1	INSL3	RXFP1	KEGG: hsa04080
INSL3_RXFP4	INSL3_RXFP4	INSL3	RXFP4	KEGG: hsa04080
INSL3_RXFP3	INSL3_RXFP3	INSL3	RXFP3	KEGG: hsa04080
INSL5_RXFP4	INSL5_RXFP4	INSL5	RXFP4	KEGG: hsa04080
INSL5_RXFP3	INSL5_RXFP3	INSL5	RXFP3	KEGG: hsa04080
INSL5_RXFP2	INSL5_RXFP2	INSL5	RXFP2	KEGG: hsa04080
INSL5_RXFP1	INSL5_RXFP1	INSL5	RXFP1	KEGG: hsa04080
LEP_LEPR	LEP_LEPR	LEP	LEPR	KEGG: hsa04080
NPS_NPSR1	NPS_NPSR1	NPS	NPSR1	PMID: 19732772
NPVF_NPFFR1	NPVF_NPFFR1	NPVF	NPFFR1	PMID: 29106375
NPVF_NPFFR2	NPVF_NPFFR2	NPVF	NPFFR2	PMID: 29106375
OSTN_NPR3	OSTN_NPR3	OSTN	NPR3	PMID: 29326144
PMCH_MERTK	PMCH_MERTK	PMCH	MERTK	PMID: 30501104
PROS1_AXL	PROS1_AXL	PROS1	AXL	PMID: 29531161
PROS1_TYRO3	PROS1_TYRO3	PROS1	TYRO3	PMID: 30501104
PSAP_GPR37L1	PSAP_GPR37L1	PSAP	GPR37L1	PMID: 23690594
PSAP_GPR37	PSAP_GPR37	PSAP	GPR37	PMID: 23690594
PTH_PTH1R	PTH_PTH1R	PTH	PTH1R	KEGG: hsa04080
PTH_PTH2R	PTH_PTH2R	PTH	PTH2R	KEGG: hsa04080
PTH2_PTH1R	PTH2_PTH1R	PTH2	PTH1R	KEGG: hsa04080
PTH2_PTH2R	PTH2_PTH2R	PTH2	PTH2R	KEGG: hsa04080
PTHLH_PTH1R	PTHLH_PTH1R	PTHLH	PTH1R	PMID: 29577935
QRFP_QRFPR	QRFP_QRFPR	QRFP	QRFPR	PMID: 25386115
RARRES2_GPR1	RARRES2_GPR1	RARRES2	GPR1	PMID: 24671882
RARRES2_CMKLR1	RARRES2_CMKLR1	RARRES2	CMKLR1	PMID: 24671882
RLN1_RXFP2	RLN1_RXFP2	RLN1	RXFP2	KEGG: hsa04080
RLN1_RXFP1	RLN1_RXFP1	RLN1	RXFP1	KEGG: hsa04080
RLN1_RXFP3	RLN1_RXFP3	RLN1	RXFP3	KEGG: hsa04080
RLN1_RXFP4	RLN1_RXFP4	RLN1	RXFP4	KEGG: hsa04080
RLN3_RXFP3	RLN3_RXFP3	RLN3	RXFP3	KEGG: hsa04080
RLN3_RXFP1	RLN3_RXFP1	RLN3	RXFP1	KEGG: hsa04080
RLN3_RXFP4	RLN3_RXFP4	RLN3	RXFP4	KEGG: hsa04080
RLN3_RXFP2	RLN3_RXFP2	RLN3	RXFP2	KEGG: hsa04080
SAA1_FPR2	SAA1_FPR2	SAA1	FPR2	PMID: 22610094
SCGB3A2_MARCO	SCGB3A2_MARCO	SCGB3A2	MARCO	PMID: 12847263
SCT_SCTR	SCT_SCTR	SCT	SCTR	KEGG: hsa04080
SLURP1_CHRNB1	SLURP1_CHRNB1	SLURP1	CHRNB1	KEGG: hsa04080
SLURP1_CHRNB2	SLURP1_CHRNB2	SLURP1	CHRNB2	KEGG: hsa04080
SLURP1_CHRNB3	SLURP1_CHRNB3	SLURP1	CHRNB3	KEGG: hsa04080
SLURP1_CHRNB4	SLURP1_CHRNB4	SLURP1	CHRNB4	KEGG: hsa04080
SLURP1_CHRNA1	SLURP1_CHRNA1	SLURP1	CHRNA1	KEGG: hsa04080
SLURP1_CHRNA2	SLURP1_CHRNA2	SLURP1	CHRNA2	KEGG: hsa04080
SLURP1_CHRNA3	SLURP1_CHRNA3	SLURP1	CHRNA3	KEGG: hsa04080
SLURP1_CHRNA4	SLURP1_CHRNA4	SLURP1	CHRNA4	KEGG: hsa04080
SLURP1_CHRNA5	SLURP1_CHRNA5	SLURP1	CHRNA5	KEGG: hsa04080
SLURP1_CHRNA6	SLURP1_CHRNA6	SLURP1	CHRNA6	KEGG: hsa04080
SLURP1_CHRNA9	SLURP1_CHRNA9	SLURP1	CHRNA9	KEGG: hsa04080
SLURP1_CHRNA10	SLURP1_CHRNA10	SLURP1	CHRNA10	KEGG: hsa04080
SLURP1_CHRND	SLURP1_CHRND	SLURP1	CHRND	KEGG: hsa04080
SLURP1_CHRNE	SLURP1_CHRNE	SLURP1	CHRNE	KEGG: hsa04080
SLURP1_CHRNG	SLURP1_CHRNG	SLURP1	CHRNG	KEGG: hsa04080
SLURP1_CHRNA7	SLURP1_CHRNA7	SLURP1	CHRNA7	KEGG: hsa04080; PMID: 29545933;
SLURP2_CHRNB1	SLURP2_CHRNB1	SLURP2	CHRNB1	KEGG: hsa04080
SLURP2_CHRNB2	SLURP2_CHRNB2	SLURP2	CHRNB2	KEGG: hsa04080
SLURP2_CHRNB3	SLURP2_CHRNB3	SLURP2	CHRNB3	KEGG: hsa04080
SLURP2_CHRNB4	SLURP2_CHRNB4	SLURP2	CHRNB4	KEGG: hsa04080
SLURP2_CHRNA1	SLURP2_CHRNA1	SLURP2	CHRNA1	KEGG: hsa04080
SLURP2_CHRNA2	SLURP2_CHRNA2	SLURP2	CHRNA2	KEGG: hsa04080
SLURP2_CHRNA3	SLURP2_CHRNA3	SLURP2	CHRNA3	KEGG: hsa04080
SLURP2_CHRNA4	SLURP2_CHRNA4	SLURP2	CHRNA4	KEGG: hsa04080
SLURP2_CHRNA5	SLURP2_CHRNA5	SLURP2	CHRNA5	KEGG: hsa04080
SLURP2_CHRNA6	SLURP2_CHRNA6	SLURP2	CHRNA6	KEGG: hsa04080
SLURP2_CHRNA7	SLURP2_CHRNA7	SLURP2	CHRNA7	KEGG: hsa04080
SLURP2_CHRNA9	SLURP2_CHRNA9	SLURP2	CHRNA9	KEGG: hsa04080
SLURP2_CHRNA10	SLURP2_CHRNA10	SLURP2	CHRNA10	KEGG: hsa04080
SLURP2_CHRND	SLURP2_CHRND	SLURP2	CHRND	KEGG: hsa04080
SLURP2_CHRNE	SLURP2_CHRNE	SLURP2	CHRNE	KEGG: hsa04080
SLURP2_CHRNG	SLURP2_CHRNG	SLURP2	CHRNG	KEGG: hsa04080
BTLA_TNFRSF14	BTLA_TNFRSF14	BTLA	TNFRSF14	PMID: 21941365
TRH_TRHR	TRH_TRHR	TRH	TRHR	KEGG: hsa04080
UCN_CRHR1	UCN_CRHR1	UCN	CRHR1	KEGG: hsa04080
UCN_CRHR2	UCN_CRHR2	UCN	CRHR2	KEGG: hsa04080
UCN2_CRHR1	UCN2_CRHR1	UCN2	CRHR1	KEGG: hsa04080
UCN2_CRHR2	UCN2_CRHR2	UCN2	CRHR2	KEGG: hsa04080
UCN3_CRHR1	UCN3_CRHR1	UCN3	CRHR1	KEGG: hsa04080
UCN3_CRHR2	UCN3_CRHR2	UCN3	CRHR2	KEGG: hsa04080
UTS2B_UTS2R	UTS2B_UTS2R	UTS2B	UTS2R	PMID: 31556942
UTS2B_SSTR5	UTS2B_SSTR5	UTS2B	SSTR5	PMID: 31556942
LGALS9_HAVCR2	LGALS9_HAVCR2	LGALS9	HAVCR2	PMID: 27192565
LGALS9_CD44	LGALS9_CD44	LGALS9	CD44	PMID: 25065622
COL1A1_ITGA1_ITGB1	COL1A1_ITGA1_ITGB1	COL1A1	ITGA1_ITGB1	KEGG: hsa04512
COL1A2_ITGA1_ITGB1	COL1A2_ITGA1_ITGB1	COL1A2	ITGA1_ITGB1	KEGG: hsa04512
COL2A1_ITGA1_ITGB1	COL2A1_ITGA1_ITGB1	COL2A1	ITGA1_ITGB1	KEGG: hsa04512
COL4A1_ITGA1_ITGB1	COL4A1_ITGA1_ITGB1	COL4A1	ITGA1_ITGB1	KEGG: hsa04512
COL4A2_ITGA1_ITGB1	COL4A2_ITGA1_ITGB1	COL4A2	ITGA1_ITGB1	KEGG: hsa04512
COL4A3_ITGA1_ITGB1	COL4A3_ITGA1_ITGB1	COL4A3	ITGA1_ITGB1	KEGG: hsa04512
COL4A4_ITGA1_ITGB1	COL4A4_ITGA1_ITGB1	COL4A4	ITGA1_ITGB1	KEGG: hsa04512
COL4A5_ITGA1_ITGB1	COL4A5_ITGA1_ITGB1	COL4A5	ITGA1_ITGB1	KEGG: hsa04512
COL4A6_ITGA1_ITGB1	COL4A6_ITGA1_ITGB1	COL4A6	ITGA1_ITGB1	KEGG: hsa04512
COL6A1_ITGA1_ITGB1	COL6A1_ITGA1_ITGB1	COL6A1	ITGA1_ITGB1	KEGG: hsa04512
COL6A2_ITGA1_ITGB1	COL6A2_ITGA1_ITGB1	COL6A2	ITGA1_ITGB1	KEGG: hsa04512
COL6A3_ITGA1_ITGB1	COL6A3_ITGA1_ITGB1	COL6A3	ITGA1_ITGB1	KEGG: hsa04512
COL6A5_ITGA1_ITGB1	COL6A5_ITGA1_ITGB1	COL6A5	ITGA1_ITGB1	KEGG: hsa04512
COL6A6_ITGA1_ITGB1	COL6A6_ITGA1_ITGB1	COL6A6	ITGA1_ITGB1	KEGG: hsa04512
COL9A1_ITGA1_ITGB1	COL9A1_ITGA1_ITGB1	COL9A1	ITGA1_ITGB1	KEGG: hsa04512
COL9A2_ITGA1_ITGB1	COL9A2_ITGA1_ITGB1	COL9A2	ITGA1_ITGB1	KEGG: hsa04512
COL9A3_ITGA1_ITGB1	COL9A3_ITGA1_ITGB1	COL9A3	ITGA1_ITGB1	KEGG: hsa04512
COL1A1_ITGA2_ITGB1	COL1A1_ITGA2_ITGB1	COL1A1	ITGA2_ITGB1	KEGG: hsa04512
COL1A2_ITGA2_ITGB1	COL1A2_ITGA2_ITGB1	COL1A2	ITGA2_ITGB1	KEGG: hsa04512
COL2A1_ITGA2_ITGB1	COL2A1_ITGA2_ITGB1	COL2A1	ITGA2_ITGB1	KEGG: hsa04512
COL4A1_ITGA2_ITGB1	COL4A1_ITGA2_ITGB1	COL4A1	ITGA2_ITGB1	KEGG: hsa04512
COL4A2_ITGA2_ITGB1	COL4A2_ITGA2_ITGB1	COL4A2	ITGA2_ITGB1	KEGG: hsa04512
COL4A3_ITGA2_ITGB1	COL4A3_ITGA2_ITGB1	COL4A3	ITGA2_ITGB1	KEGG: hsa04512
COL4A4_ITGA2_ITGB1	COL4A4_ITGA2_ITGB1	COL4A4	ITGA2_ITGB1	KEGG: hsa04512
COL4A5_ITGA2_ITGB1	COL4A5_ITGA2_ITGB1	COL4A5	ITGA2_ITGB1	KEGG: hsa04512
COL4A6_ITGA2_ITGB1	COL4A6_ITGA2_ITGB1	COL4A6	ITGA2_ITGB1	KEGG: hsa04512
COL6A1_ITGA2_ITGB1	COL6A1_ITGA2_ITGB1	COL6A1	ITGA2_ITGB1	KEGG: hsa04512
COL6A2_ITGA2_ITGB1	COL6A2_ITGA2_ITGB1	COL6A2	ITGA2_ITGB1	KEGG: hsa04512
COL6A3_ITGA2_ITGB1	COL6A3_ITGA2_ITGB1	COL6A3	ITGA2_ITGB1	KEGG: hsa04512
COL6A5_ITGA2_ITGB1	COL6A5_ITGA2_ITGB1	COL6A5	ITGA2_ITGB1	KEGG: hsa04512
COL6A6_ITGA2_ITGB1	COL6A6_ITGA2_ITGB1	COL6A6	ITGA2_ITGB1	KEGG: hsa04512
COL9A1_ITGA2_ITGB1	COL9A1_ITGA2_ITGB1	COL9A1	ITGA2_ITGB1	KEGG: hsa04512
COL9A2_ITGA2_ITGB1	COL9A2_ITGA2_ITGB1	COL9A2	ITGA2_ITGB1	KEGG: hsa04512
COL9A3_ITGA2_ITGB1	COL9A3_ITGA2_ITGB1	COL9A3	ITGA2_ITGB1	KEGG: hsa04512
FN1_ITGA3_ITGB1	FN1_ITGA3_ITGB1	FN1	ITGA3_ITGB1	KEGG: hsa04512
FN1_ITGA4_ITGB1	FN1_ITGA4_ITGB1	FN1	ITGA4_ITGB1	KEGG: hsa04512
FN1_ITGA5_ITGB1	FN1_ITGA5_ITGB1	FN1	ITGA5_ITGB1	KEGG: hsa04512
FN1_ITGA8_ITGB1	FN1_ITGA8_ITGB1	FN1	ITGA8_ITGB1	KEGG: hsa04512
LAMA1_ITGA1_ITGB1	LAMA1_ITGA1_ITGB1	LAMA1	ITGA1_ITGB1	KEGG: hsa04512
LAMA2_ITGA1_ITGB1	LAMA2_ITGA1_ITGB1	LAMA2	ITGA1_ITGB1	KEGG: hsa04512
LAMA3_ITGA1_ITGB1	LAMA3_ITGA1_ITGB1	LAMA3	ITGA1_ITGB1	KEGG: hsa04512
LAMA4_ITGA1_ITGB1	LAMA4_ITGA1_ITGB1	LAMA4	ITGA1_ITGB1	KEGG: hsa04512
LAMA5_ITGA1_ITGB1	LAMA5_ITGA1_ITGB1	LAMA5	ITGA1_ITGB1	KEGG: hsa04512
LAMB1_ITGA1_ITGB1	LAMB1_ITGA1_ITGB1	LAMB1	ITGA1_ITGB1	KEGG: hsa04512
LAMB2_ITGA1_ITGB1	LAMB2_ITGA1_ITGB1	LAMB2	ITGA1_ITGB1	KEGG: hsa04512
LAMB3_ITGA1_ITGB1	LAMB3_ITGA1_ITGB1	LAMB3	ITGA1_ITGB1	KEGG: hsa04512
LAMC1_ITGA1_ITGB1	LAMC1_ITGA1_ITGB1	LAMC1	ITGA1_ITGB1	KEGG: hsa04512
LAMC2_ITGA1_ITGB1	LAMC2_ITGA1_ITGB1	LAMC2	ITGA1_ITGB1	KEGG: hsa04512
LAMC3_ITGA1_ITGB1	LAMC3_ITGA1_ITGB1	LAMC3	ITGA1_ITGB1	KEGG: hsa04512
LAMA1_ITGA2_ITGB1	LAMA1_ITGA2_ITGB1	LAMA1	ITGA2_ITGB1	KEGG: hsa04512
LAMA2_ITGA2_ITGB1	LAMA2_ITGA2_ITGB1	LAMA2	ITGA2_ITGB1	KEGG: hsa04512
LAMA3_ITGA2_ITGB1	LAMA3_ITGA2_ITGB1	LAMA3	ITGA2_ITGB1	KEGG: hsa04512
LAMA4_ITGA2_ITGB1	LAMA4_ITGA2_ITGB1	LAMA4	ITGA2_ITGB1	KEGG: hsa04512
LAMA5_ITGA2_ITGB1	LAMA5_ITGA2_ITGB1	LAMA5	ITGA2_ITGB1	KEGG: hsa04512
LAMB1_ITGA2_ITGB1	LAMB1_ITGA2_ITGB1	LAMB1	ITGA2_ITGB1	KEGG: hsa04512
LAMB2_ITGA2_ITGB1	LAMB2_ITGA2_ITGB1	LAMB2	ITGA2_ITGB1	KEGG: hsa04512
LAMB3_ITGA2_ITGB1	LAMB3_ITGA2_ITGB1	LAMB3	ITGA2_ITGB1	KEGG: hsa04512
LAMC1_ITGA2_ITGB1	LAMC1_ITGA2_ITGB1	LAMC1	ITGA2_ITGB1	KEGG: hsa04512
LAMC2_ITGA2_ITGB1	LAMC2_ITGA2_ITGB1	LAMC2	ITGA2_ITGB1	KEGG: hsa04512
LAMC3_ITGA2_ITGB1	LAMC3_ITGA2_ITGB1	LAMC3	ITGA2_ITGB1	KEGG: hsa04512
CHAD_ITGA2_ITGB1	CHAD_ITGA2_ITGB1	CHAD	ITGA2_ITGB1	KEGG: hsa04512
LAMA1_ITGA3_ITGB1	LAMA1_ITGA3_ITGB1	LAMA1	ITGA3_ITGB1	KEGG: hsa04512
LAMA2_ITGA3_ITGB1	LAMA2_ITGA3_ITGB1	LAMA2	ITGA3_ITGB1	KEGG: hsa04512
LAMA3_ITGA3_ITGB1	LAMA3_ITGA3_ITGB1	LAMA3	ITGA3_ITGB1	KEGG: hsa04512
LAMA4_ITGA3_ITGB1	LAMA4_ITGA3_ITGB1	LAMA4	ITGA3_ITGB1	KEGG: hsa04512
LAMA5_ITGA3_ITGB1	LAMA5_ITGA3_ITGB1	LAMA5	ITGA3_ITGB1	KEGG: hsa04512
LAMB1_ITGA3_ITGB1	LAMB1_ITGA3_ITGB1	LAMB1	ITGA3_ITGB1	KEGG: hsa04512
LAMB2_ITGA3_ITGB1	LAMB2_ITGA3_ITGB1	LAMB2	ITGA3_ITGB1	KEGG: hsa04512
LAMB3_ITGA3_ITGB1	LAMB3_ITGA3_ITGB1	LAMB3	ITGA3_ITGB1	KEGG: hsa04512
LAMC1_ITGA3_ITGB1	LAMC1_ITGA3_ITGB1	LAMC1	ITGA3_ITGB1	KEGG: hsa04512
LAMC2_ITGA3_ITGB1	LAMC2_ITGA3_ITGB1	LAMC2	ITGA3_ITGB1	KEGG: hsa04512
LAMC3_ITGA3_ITGB1	LAMC3_ITGA3_ITGB1	LAMC3	ITGA3_ITGB1	KEGG: hsa04512
RELN_ITGA3_ITGB1	RELN_ITGA3_ITGB1	RELN	ITGA3_ITGB1	KEGG: hsa04512
THBS1_ITGA3_ITGB1	THBS1_ITGA3_ITGB1	THBS1	ITGA3_ITGB1	KEGG: hsa04512
THBS2_ITGA3_ITGB1	THBS2_ITGA3_ITGB1	THBS2	ITGA3_ITGB1	KEGG: hsa04512
THBS3_ITGA3_ITGB1	THBS3_ITGA3_ITGB1	THBS3	ITGA3_ITGB1	KEGG: hsa04512
THBS4_ITGA3_ITGB1	THBS4_ITGA3_ITGB1	THBS4	ITGA3_ITGB1	KEGG: hsa04512
COMP_ITGA3_ITGB1	COMP_ITGA3_ITGB1	COMP	ITGA3_ITGB1	KEGG: hsa04512
COL1A1_ITGA3_ITGB1	COL1A1_ITGA3_ITGB1	COL1A1	ITGA3_ITGB1	KEGG: hsa04512
COL1A2_ITGA3_ITGB1	COL1A2_ITGA3_ITGB1	COL1A2	ITGA3_ITGB1	KEGG: hsa04512
COL2A1_ITGA3_ITGB1	COL2A1_ITGA3_ITGB1	COL2A1	ITGA3_ITGB1	KEGG: hsa04512
COL4A1_ITGA3_ITGB1	COL4A1_ITGA3_ITGB1	COL4A1	ITGA3_ITGB1	KEGG: hsa04512
COL4A2_ITGA3_ITGB1	COL4A2_ITGA3_ITGB1	COL4A2	ITGA3_ITGB1	KEGG: hsa04512
COL4A3_ITGA3_ITGB1	COL4A3_ITGA3_ITGB1	COL4A3	ITGA3_ITGB1	KEGG: hsa04512
COL4A4_ITGA3_ITGB1	COL4A4_ITGA3_ITGB1	COL4A4	ITGA3_ITGB1	KEGG: hsa04512
COL4A5_ITGA3_ITGB1	COL4A5_ITGA3_ITGB1	COL4A5	ITGA3_ITGB1	KEGG: hsa04512
COL4A6_ITGA3_ITGB1	COL4A6_ITGA3_ITGB1	COL4A6	ITGA3_ITGB1	KEGG: hsa04512
COL6A1_ITGA3_ITGB1	COL6A1_ITGA3_ITGB1	COL6A1	ITGA3_ITGB1	KEGG: hsa04512
COL6A2_ITGA3_ITGB1	COL6A2_ITGA3_ITGB1	COL6A2	ITGA3_ITGB1	KEGG: hsa04512
COL6A3_ITGA3_ITGB1	COL6A3_ITGA3_ITGB1	COL6A3	ITGA3_ITGB1	KEGG: hsa04512
COL6A5_ITGA3_ITGB1	COL6A5_ITGA3_ITGB1	COL6A5	ITGA3_ITGB1	KEGG: hsa04512
COL6A6_ITGA3_ITGB1	COL6A6_ITGA3_ITGB1	COL6A6	ITGA3_ITGB1	KEGG: hsa04512
COL9A1_ITGA3_ITGB1	COL9A1_ITGA3_ITGB1	COL9A1	ITGA3_ITGB1	KEGG: hsa04512
COL9A2_ITGA3_ITGB1	COL9A2_ITGA3_ITGB1	COL9A2	ITGA3_ITGB1	KEGG: hsa04512
COL9A3_ITGA3_ITGB1	COL9A3_ITGA3_ITGB1	COL9A3	ITGA3_ITGB1	KEGG: hsa04512
LAMA1_ITGA6_ITGB1	LAMA1_ITGA6_ITGB1	LAMA1	ITGA6_ITGB1	KEGG: hsa04512
LAMA2_ITGA6_ITGB1	LAMA2_ITGA6_ITGB1	LAMA2	ITGA6_ITGB1	KEGG: hsa04512
LAMA3_ITGA6_ITGB1	LAMA3_ITGA6_ITGB1	LAMA3	ITGA6_ITGB1	KEGG: hsa04512
LAMA4_ITGA6_ITGB1	LAMA4_ITGA6_ITGB1	LAMA4	ITGA6_ITGB1	KEGG: hsa04512
LAMA5_ITGA6_ITGB1	LAMA5_ITGA6_ITGB1	LAMA5	ITGA6_ITGB1	KEGG: hsa04512
LAMB1_ITGA6_ITGB1	LAMB1_ITGA6_ITGB1	LAMB1	ITGA6_ITGB1	KEGG: hsa04512
LAMB2_ITGA6_ITGB1	LAMB2_ITGA6_ITGB1	LAMB2	ITGA6_ITGB1	KEGG: hsa04512
LAMB3_ITGA6_ITGB1	LAMB3_ITGA6_ITGB1	LAMB3	ITGA6_ITGB1	KEGG: hsa04512
LAMC1_ITGA6_ITGB1	LAMC1_ITGA6_ITGB1	LAMC1	ITGA6_ITGB1	KEGG: hsa04512
LAMC2_ITGA6_ITGB1	LAMC2_ITGA6_ITGB1	LAMC2	ITGA6_ITGB1	KEGG: hsa04512
LAMC3_ITGA6_ITGB1	LAMC3_ITGA6_ITGB1	LAMC3	ITGA6_ITGB1	KEGG: hsa04512
LAMA1_ITGA7_ITGB1	LAMA1_ITGA7_ITGB1	LAMA1	ITGA7_ITGB1	KEGG: hsa04512
LAMA2_ITGA7_ITGB1	LAMA2_ITGA7_ITGB1	LAMA2	ITGA7_ITGB1	KEGG: hsa04512
LAMA3_ITGA7_ITGB1	LAMA3_ITGA7_ITGB1	LAMA3	ITGA7_ITGB1	KEGG: hsa04512
LAMA4_ITGA7_ITGB1	LAMA4_ITGA7_ITGB1	LAMA4	ITGA7_ITGB1	KEGG: hsa04512
LAMA5_ITGA7_ITGB1	LAMA5_ITGA7_ITGB1	LAMA5	ITGA7_ITGB1	KEGG: hsa04512
LAMB1_ITGA7_ITGB1	LAMB1_ITGA7_ITGB1	LAMB1	ITGA7_ITGB1	KEGG: hsa04512
LAMB2_ITGA7_ITGB1	LAMB2_ITGA7_ITGB1	LAMB2	ITGA7_ITGB1	KEGG: hsa04512
LAMB3_ITGA7_ITGB1	LAMB3_ITGA7_ITGB1	LAMB3	ITGA7_ITGB1	KEGG: hsa04512
LAMC1_ITGA7_ITGB1	LAMC1_ITGA7_ITGB1	LAMC1	ITGA7_ITGB1	KEGG: hsa04512
LAMC2_ITGA7_ITGB1	LAMC2_ITGA7_ITGB1	LAMC2	ITGA7_ITGB1	KEGG: hsa04512
LAMC3_ITGA7_ITGB1	LAMC3_ITGA7_ITGB1	LAMC3	ITGA7_ITGB1	KEGG: hsa04512
VTN_ITGA8_ITGB1	VTN_ITGA8_ITGB1	VTN	ITGA8_ITGB1	KEGG: hsa04512
TNC_ITGA8_ITGB1	TNC_ITGA8_ITGB1	TNC	ITGA8_ITGB1	KEGG: hsa04512
TNR_ITGA8_ITGB1	TNR_ITGA8_ITGB1	TNR	ITGA8_ITGB1	KEGG: hsa04512
TNN_ITGA8_ITGB1	TNN_ITGA8_ITGB1	TNN	ITGA8_ITGB1	KEGG: hsa04512
TNXB_ITGA8_ITGB1	TNXB_ITGA8_ITGB1	TNXB	ITGA8_ITGB1	KEGG: hsa04512
TNC_ITGA9_ITGB1	TNC_ITGA9_ITGB1	TNC	ITGA9_ITGB1	KEGG: hsa04512
TNR_ITGA9_ITGB1	TNR_ITGA9_ITGB1	TNR	ITGA9_ITGB1	KEGG: hsa04512
TNN_ITGA9_ITGB1	TNN_ITGA9_ITGB1	TNN	ITGA9_ITGB1	KEGG: hsa04512
TNXB_ITGA9_ITGB1	TNXB_ITGA9_ITGB1	TNXB	ITGA9_ITGB1	KEGG: hsa04512
COL1A1_ITGA9_ITGB1	COL1A1_ITGA9_ITGB1	COL1A1	ITGA9_ITGB1	KEGG: hsa04512
COL1A2_ITGA9_ITGB1	COL1A2_ITGA9_ITGB1	COL1A2	ITGA9_ITGB1	KEGG: hsa04512
COL2A1_ITGA9_ITGB1	COL2A1_ITGA9_ITGB1	COL2A1	ITGA9_ITGB1	KEGG: hsa04512
COL4A1_ITGA9_ITGB1	COL4A1_ITGA9_ITGB1	COL4A1	ITGA9_ITGB1	KEGG: hsa04512
COL4A2_ITGA9_ITGB1	COL4A2_ITGA9_ITGB1	COL4A2	ITGA9_ITGB1	KEGG: hsa04512
COL4A3_ITGA9_ITGB1	COL4A3_ITGA9_ITGB1	COL4A3	ITGA9_ITGB1	KEGG: hsa04512
COL4A4_ITGA9_ITGB1	COL4A4_ITGA9_ITGB1	COL4A4	ITGA9_ITGB1	KEGG: hsa04512
COL4A5_ITGA9_ITGB1	COL4A5_ITGA9_ITGB1	COL4A5	ITGA9_ITGB1	KEGG: hsa04512
COL4A6_ITGA9_ITGB1	COL4A6_ITGA9_ITGB1	COL4A6	ITGA9_ITGB1	KEGG: hsa04512
COL6A1_ITGA9_ITGB1	COL6A1_ITGA9_ITGB1	COL6A1	ITGA9_ITGB1	KEGG: hsa04512
COL6A2_ITGA9_ITGB1	COL6A2_ITGA9_ITGB1	COL6A2	ITGA9_ITGB1	KEGG: hsa04512
COL6A3_ITGA9_ITGB1	COL6A3_ITGA9_ITGB1	COL6A3	ITGA9_ITGB1	KEGG: hsa04512
COL6A5_ITGA9_ITGB1	COL6A5_ITGA9_ITGB1	COL6A5	ITGA9_ITGB1	KEGG: hsa04512
COL6A6_ITGA9_ITGB1	COL6A6_ITGA9_ITGB1	COL6A6	ITGA9_ITGB1	KEGG: hsa04512
COL9A1_ITGA9_ITGB1	COL9A1_ITGA9_ITGB1	COL9A1	ITGA9_ITGB1	KEGG: hsa04512
COL9A2_ITGA9_ITGB1	COL9A2_ITGA9_ITGB1	COL9A2	ITGA9_ITGB1	KEGG: hsa04512
COL9A3_ITGA9_ITGB1	COL9A3_ITGA9_ITGB1	COL9A3	ITGA9_ITGB1	KEGG: hsa04512
LAMA1_ITGA9_ITGB1	LAMA1_ITGA9_ITGB1	LAMA1	ITGA9_ITGB1	KEGG: hsa04512
LAMA2_ITGA9_ITGB1	LAMA2_ITGA9_ITGB1	LAMA2	ITGA9_ITGB1	KEGG: hsa04512
LAMA3_ITGA9_ITGB1	LAMA3_ITGA9_ITGB1	LAMA3	ITGA9_ITGB1	KEGG: hsa04512
LAMA4_ITGA9_ITGB1	LAMA4_ITGA9_ITGB1	LAMA4	ITGA9_ITGB1	KEGG: hsa04512
LAMA5_ITGA9_ITGB1	LAMA5_ITGA9_ITGB1	LAMA5	ITGA9_ITGB1	KEGG: hsa04512
LAMB1_ITGA9_ITGB1	LAMB1_ITGA9_ITGB1	LAMB1	ITGA9_ITGB1	KEGG: hsa04512
LAMB2_ITGA9_ITGB1	LAMB2_ITGA9_ITGB1	LAMB2	ITGA9_ITGB1	KEGG: hsa04512
LAMB3_ITGA9_ITGB1	LAMB3_ITGA9_ITGB1	LAMB3	ITGA9_ITGB1	KEGG: hsa04512
LAMC1_ITGA9_ITGB1	LAMC1_ITGA9_ITGB1	LAMC1	ITGA9_ITGB1	KEGG: hsa04512
LAMC2_ITGA9_ITGB1	LAMC2_ITGA9_ITGB1	LAMC2	ITGA9_ITGB1	KEGG: hsa04512
LAMC3_ITGA9_ITGB1	LAMC3_ITGA9_ITGB1	LAMC3	ITGA9_ITGB1	KEGG: hsa04512
COL1A1_ITGA10_ITGB1	COL1A1_ITGA10_ITGB1	COL1A1	ITGA10_ITGB1	KEGG: hsa04512
COL1A2_ITGA10_ITGB1	COL1A2_ITGA10_ITGB1	COL1A2	ITGA10_ITGB1	KEGG: hsa04512
COL2A1_ITGA10_ITGB1	COL2A1_ITGA10_ITGB1	COL2A1	ITGA10_ITGB1	KEGG: hsa04512
COL4A1_ITGA10_ITGB1	COL4A1_ITGA10_ITGB1	COL4A1	ITGA10_ITGB1	KEGG: hsa04512
COL4A2_ITGA10_ITGB1	COL4A2_ITGA10_ITGB1	COL4A2	ITGA10_ITGB1	KEGG: hsa04512
COL4A3_ITGA10_ITGB1	COL4A3_ITGA10_ITGB1	COL4A3	ITGA10_ITGB1	KEGG: hsa04512
COL4A4_ITGA10_ITGB1	COL4A4_ITGA10_ITGB1	COL4A4	ITGA10_ITGB1	KEGG: hsa04512
COL4A5_ITGA10_ITGB1	COL4A5_ITGA10_ITGB1	COL4A5	ITGA10_ITGB1	KEGG: hsa04512
COL4A6_ITGA10_ITGB1	COL4A6_ITGA10_ITGB1	COL4A6	ITGA10_ITGB1	KEGG: hsa04512
COL6A1_ITGA10_ITGB1	COL6A1_ITGA10_ITGB1	COL6A1	ITGA10_ITGB1	KEGG: hsa04512
COL6A2_ITGA10_ITGB1	COL6A2_ITGA10_ITGB1	COL6A2	ITGA10_ITGB1	KEGG: hsa04512
COL6A3_ITGA10_ITGB1	COL6A3_ITGA10_ITGB1	COL6A3	ITGA10_ITGB1	KEGG: hsa04512
COL6A5_ITGA10_ITGB1	COL6A5_ITGA10_ITGB1	COL6A5	ITGA10_ITGB1	KEGG: hsa04512
COL6A6_ITGA10_ITGB1	COL6A6_ITGA10_ITGB1	COL6A6	ITGA10_ITGB1	KEGG: hsa04512
COL9A1_ITGA10_ITGB1	COL9A1_ITGA10_ITGB1	COL9A1	ITGA10_ITGB1	KEGG: hsa04512
COL9A2_ITGA10_ITGB1	COL9A2_ITGA10_ITGB1	COL9A2	ITGA10_ITGB1	KEGG: hsa04512
COL9A3_ITGA10_ITGB1	COL9A3_ITGA10_ITGB1	COL9A3	ITGA10_ITGB1	KEGG: hsa04512
COL1A1_ITGA11_ITGB1	COL1A1_ITGA11_ITGB1	COL1A1	ITGA11_ITGB1	KEGG: hsa04512
COL1A2_ITGA11_ITGB1	COL1A2_ITGA11_ITGB1	COL1A2	ITGA11_ITGB1	KEGG: hsa04512
COL2A1_ITGA11_ITGB1	COL2A1_ITGA11_ITGB1	COL2A1	ITGA11_ITGB1	KEGG: hsa04512
COL4A1_ITGA11_ITGB1	COL4A1_ITGA11_ITGB1	COL4A1	ITGA11_ITGB1	KEGG: hsa04512
COL4A2_ITGA11_ITGB1	COL4A2_ITGA11_ITGB1	COL4A2	ITGA11_ITGB1	KEGG: hsa04512
COL4A3_ITGA11_ITGB1	COL4A3_ITGA11_ITGB1	COL4A3	ITGA11_ITGB1	KEGG: hsa04512
COL4A4_ITGA11_ITGB1	COL4A4_ITGA11_ITGB1	COL4A4	ITGA11_ITGB1	KEGG: hsa04512
COL4A5_ITGA11_ITGB1	COL4A5_ITGA11_ITGB1	COL4A5	ITGA11_ITGB1	KEGG: hsa04512
COL4A6_ITGA11_ITGB1	COL4A6_ITGA11_ITGB1	COL4A6	ITGA11_ITGB1	KEGG: hsa04512
COL6A1_ITGA11_ITGB1	COL6A1_ITGA11_ITGB1	COL6A1	ITGA11_ITGB1	KEGG: hsa04512
COL6A2_ITGA11_ITGB1	COL6A2_ITGA11_ITGB1	COL6A2	ITGA11_ITGB1	KEGG: hsa04512
COL6A3_ITGA11_ITGB1	COL6A3_ITGA11_ITGB1	COL6A3	ITGA11_ITGB1	KEGG: hsa04512
COL6A5_ITGA11_ITGB1	COL6A5_ITGA11_ITGB1	COL6A5	ITGA11_ITGB1	KEGG: hsa04512
COL6A6_ITGA11_ITGB1	COL6A6_ITGA11_ITGB1	COL6A6	ITGA11_ITGB1	KEGG: hsa04512
COL9A1_ITGA11_ITGB1	COL9A1_ITGA11_ITGB1	COL9A1	ITGA11_ITGB1	KEGG: hsa04512
COL9A2_ITGA11_ITGB1	COL9A2_ITGA11_ITGB1	COL9A2	ITGA11_ITGB1	KEGG: hsa04512
COL9A3_ITGA11_ITGB1	COL9A3_ITGA11_ITGB1	COL9A3	ITGA11_ITGB1	KEGG: hsa04512
FN1_ITGAV_ITGB1	FN1_ITGAV_ITGB1	FN1	ITGAV_ITGB1	KEGG: hsa04512
VTN_ITGAV_ITGB1	VTN_ITGAV_ITGB1	VTN	ITGAV_ITGB1	KEGG: hsa04512
DSPP_ITGAV_ITGB1	DSPP_ITGAV_ITGB1	DSPP	ITGAV_ITGB1	KEGG: hsa04512
FN1_ITGA4_ITGB7	FN1_ITGA4_ITGB7	FN1	ITGA4_ITGB7	KEGG: hsa04512
FN1_ITGAV_ITGB3	FN1_ITGAV_ITGB3	FN1	ITGAV_ITGB3	KEGG: hsa04512
VTN_ITGAV_ITGB3	VTN_ITGAV_ITGB3	VTN	ITGAV_ITGB3	KEGG: hsa04512
VWF_ITGAV_ITGB3	VWF_ITGAV_ITGB3	VWF	ITGAV_ITGB3	KEGG: hsa04512
TNC_ITGAV_ITGB3	TNC_ITGAV_ITGB3	TNC	ITGAV_ITGB3	KEGG: hsa04512
TNR_ITGAV_ITGB3	TNR_ITGAV_ITGB3	TNR	ITGAV_ITGB3	KEGG: hsa04512
TNN_ITGAV_ITGB3	TNN_ITGAV_ITGB3	TNN	ITGAV_ITGB3	KEGG: hsa04512
TNXB_ITGAV_ITGB3	TNXB_ITGAV_ITGB3	TNXB	ITGAV_ITGB3	KEGG: hsa04512
IBSP_ITGAV_ITGB3	IBSP_ITGAV_ITGB3	IBSP	ITGAV_ITGB3	KEGG: hsa04512
THBS1_ITGAV_ITGB3	THBS1_ITGAV_ITGB3	THBS1	ITGAV_ITGB3	KEGG: hsa04512
THBS2_ITGAV_ITGB3	THBS2_ITGAV_ITGB3	THBS2	ITGAV_ITGB3	KEGG: hsa04512
THBS3_ITGAV_ITGB3	THBS3_ITGAV_ITGB3	THBS3	ITGAV_ITGB3	KEGG: hsa04512
THBS4_ITGAV_ITGB3	THBS4_ITGAV_ITGB3	THBS4	ITGAV_ITGB3	KEGG: hsa04512
COMP_ITGAV_ITGB3	COMP_ITGAV_ITGB3	COMP	ITGAV_ITGB3	KEGG: hsa04512
DMP1_ITGAV_ITGB3	DMP1_ITGAV_ITGB3	DMP1	ITGAV_ITGB3	KEGG: hsa04512
FN1_ITGA2B_ITGB3	FN1_ITGA2B_ITGB3	FN1	ITGA2B_ITGB3	KEGG: hsa04512
VTN_ITGA2B_ITGB3	VTN_ITGA2B_ITGB3	VTN	ITGA2B_ITGB3	KEGG: hsa04512
VWF_ITGA2B_ITGB3	VWF_ITGA2B_ITGB3	VWF	ITGA2B_ITGB3	KEGG: hsa04512
TNC_ITGA2B_ITGB3	TNC_ITGA2B_ITGB3	TNC	ITGA2B_ITGB3	KEGG: hsa04512
TNR_ITGA2B_ITGB3	TNR_ITGA2B_ITGB3	TNR	ITGA2B_ITGB3	KEGG: hsa04512
TNN_ITGA2B_ITGB3	TNN_ITGA2B_ITGB3	TNN	ITGA2B_ITGB3	KEGG: hsa04512
TNXB_ITGA2B_ITGB3	TNXB_ITGA2B_ITGB3	TNXB	ITGA2B_ITGB3	KEGG: hsa04512
VTN_ITGAV_ITGB5	VTN_ITGAV_ITGB5	VTN	ITGAV_ITGB5	KEGG: hsa04512
IBSP_ITGAV_ITGB5	IBSP_ITGAV_ITGB5	IBSP	ITGAV_ITGB5	KEGG: hsa04512
TNC_ITGAV_ITGB6	TNC_ITGAV_ITGB6	TNC	ITGAV_ITGB6	KEGG: hsa04512
TNR_ITGAV_ITGB6	TNR_ITGAV_ITGB6	TNR	ITGAV_ITGB6	KEGG: hsa04512
TNN_ITGAV_ITGB6	TNN_ITGAV_ITGB6	TNN	ITGAV_ITGB6	KEGG: hsa04512
TNXB_ITGAV_ITGB6	TNXB_ITGAV_ITGB6	TNXB	ITGAV_ITGB6	KEGG: hsa04512
FN1_ITGAV_ITGB6	FN1_ITGAV_ITGB6	FN1	ITGAV_ITGB6	KEGG: hsa04512
DSPP_ITGAV_ITGB6	DSPP_ITGAV_ITGB6	DSPP	ITGAV_ITGB6	KEGG: hsa04512
VTN_ITGAV_ITGB8	VTN_ITGAV_ITGB8	VTN	ITGAV_ITGB8	KEGG: hsa04512
FN1_ITGAV_ITGB8	FN1_ITGAV_ITGB8	FN1	ITGAV_ITGB8	KEGG: hsa04512
LAMA1_ITGAV_ITGB8	LAMA1_ITGAV_ITGB8	LAMA1	ITGAV_ITGB8	KEGG: hsa04512
LAMA2_ITGAV_ITGB8	LAMA2_ITGAV_ITGB8	LAMA2	ITGAV_ITGB8	KEGG: hsa04512
LAMA3_ITGAV_ITGB8	LAMA3_ITGAV_ITGB8	LAMA3	ITGAV_ITGB8	KEGG: hsa04512
LAMA4_ITGAV_ITGB8	LAMA4_ITGAV_ITGB8	LAMA4	ITGAV_ITGB8	KEGG: hsa04512
LAMA5_ITGAV_ITGB8	LAMA5_ITGAV_ITGB8	LAMA5	ITGAV_ITGB8	KEGG: hsa04512
LAMB1_ITGAV_ITGB8	LAMB1_ITGAV_ITGB8	LAMB1	ITGAV_ITGB8	KEGG: hsa04512
LAMB2_ITGAV_ITGB8	LAMB2_ITGAV_ITGB8	LAMB2	ITGAV_ITGB8	KEGG: hsa04512
LAMB3_ITGAV_ITGB8	LAMB3_ITGAV_ITGB8	LAMB3	ITGAV_ITGB8	KEGG: hsa04512
LAMC1_ITGAV_ITGB8	LAMC1_ITGAV_ITGB8	LAMC1	ITGAV_ITGB8	KEGG: hsa04512
LAMC2_ITGAV_ITGB8	LAMC2_ITGAV_ITGB8	LAMC2	ITGAV_ITGB8	KEGG: hsa04512
LAMC3_ITGAV_ITGB8	LAMC3_ITGAV_ITGB8	LAMC3	ITGAV_ITGB8	KEGG: hsa04512
COL1A1_ITGAV_ITGB8	COL1A1_ITGAV_ITGB8	COL1A1	ITGAV_ITGB8	KEGG: hsa04512
COL1A2_ITGAV_ITGB8	COL1A2_ITGAV_ITGB8	COL1A2	ITGAV_ITGB8	KEGG: hsa04512
COL2A1_ITGAV_ITGB8	COL2A1_ITGAV_ITGB8	COL2A1	ITGAV_ITGB8	KEGG: hsa04512
COL4A1_ITGAV_ITGB8	COL4A1_ITGAV_ITGB8	COL4A1	ITGAV_ITGB8	KEGG: hsa04512
COL4A2_ITGAV_ITGB8	COL4A2_ITGAV_ITGB8	COL4A2	ITGAV_ITGB8	KEGG: hsa04512
COL4A3_ITGAV_ITGB8	COL4A3_ITGAV_ITGB8	COL4A3	ITGAV_ITGB8	KEGG: hsa04512
COL4A4_ITGAV_ITGB8	COL4A4_ITGAV_ITGB8	COL4A4	ITGAV_ITGB8	KEGG: hsa04512
COL4A5_ITGAV_ITGB8	COL4A5_ITGAV_ITGB8	COL4A5	ITGAV_ITGB8	KEGG: hsa04512
COL4A6_ITGAV_ITGB8	COL4A6_ITGAV_ITGB8	COL4A6	ITGAV_ITGB8	KEGG: hsa04512
COL6A1_ITGAV_ITGB8	COL6A1_ITGAV_ITGB8	COL6A1	ITGAV_ITGB8	KEGG: hsa04512
COL6A2_ITGAV_ITGB8	COL6A2_ITGAV_ITGB8	COL6A2	ITGAV_ITGB8	KEGG: hsa04512
COL6A3_ITGAV_ITGB8	COL6A3_ITGAV_ITGB8	COL6A3	ITGAV_ITGB8	KEGG: hsa04512
COL6A5_ITGAV_ITGB8	COL6A5_ITGAV_ITGB8	COL6A5	ITGAV_ITGB8	KEGG: hsa04512
COL6A6_ITGAV_ITGB8	COL6A6_ITGAV_ITGB8	COL6A6	ITGAV_ITGB8	KEGG: hsa04512
COL9A1_ITGAV_ITGB8	COL9A1_ITGAV_ITGB8	COL9A1	ITGAV_ITGB8	KEGG: hsa04512
COL9A2_ITGAV_ITGB8	COL9A2_ITGAV_ITGB8	COL9A2	ITGAV_ITGB8	KEGG: hsa04512
COL9A3_ITGAV_ITGB8	COL9A3_ITGAV_ITGB8	COL9A3	ITGAV_ITGB8	KEGG: hsa04512
LAMA1_ITGA6_ITGB4	LAMA1_ITGA6_ITGB4	LAMA1	ITGA6_ITGB4	KEGG: hsa04512
LAMA2_ITGA6_ITGB4	LAMA2_ITGA6_ITGB4	LAMA2	ITGA6_ITGB4	KEGG: hsa04512
LAMA3_ITGA6_ITGB4	LAMA3_ITGA6_ITGB4	LAMA3	ITGA6_ITGB4	KEGG: hsa04512
LAMA4_ITGA6_ITGB4	LAMA4_ITGA6_ITGB4	LAMA4	ITGA6_ITGB4	KEGG: hsa04512
LAMA5_ITGA6_ITGB4	LAMA5_ITGA6_ITGB4	LAMA5	ITGA6_ITGB4	KEGG: hsa04512
LAMB1_ITGA6_ITGB4	LAMB1_ITGA6_ITGB4	LAMB1	ITGA6_ITGB4	KEGG: hsa04512
LAMB2_ITGA6_ITGB4	LAMB2_ITGA6_ITGB4	LAMB2	ITGA6_ITGB4	KEGG: hsa04512
LAMB3_ITGA6_ITGB4	LAMB3_ITGA6_ITGB4	LAMB3	ITGA6_ITGB4	KEGG: hsa04512
LAMC1_ITGA6_ITGB4	LAMC1_ITGA6_ITGB4	LAMC1	ITGA6_ITGB4	KEGG: hsa04512
LAMC2_ITGA6_ITGB4	LAMC2_ITGA6_ITGB4	LAMC2	ITGA6_ITGB4	KEGG: hsa04512
LAMC3_ITGA6_ITGB4	LAMC3_ITGA6_ITGB4	LAMC3	ITGA6_ITGB4	KEGG: hsa04512
FN1_CD44	FN1_CD44	FN1	CD44	KEGG: hsa04512
COL1A1_CD44	COL1A1_CD44	COL1A1	CD44	KEGG: hsa04512
COL1A2_CD44	COL1A2_CD44	COL1A2	CD44	KEGG: hsa04512
COL2A1_CD44	COL2A1_CD44	COL2A1	CD44	KEGG: hsa04512
COL4A1_CD44	COL4A1_CD44	COL4A1	CD44	KEGG: hsa04512
COL4A2_CD44	COL4A2_CD44	COL4A2	CD44	KEGG: hsa04512
COL4A3_CD44	COL4A3_CD44	COL4A3	CD44	KEGG: hsa04512
COL4A4_CD44	COL4A4_CD44	COL4A4	CD44	KEGG: hsa04512
COL4A5_CD44	COL4A5_CD44	COL4A5	CD44	KEGG: hsa04512
COL4A6_CD44	COL4A6_CD44	COL4A6	CD44	KEGG: hsa04512
COL6A1_CD44	COL6A1_CD44	COL6A1	CD44	KEGG: hsa04512
COL6A2_CD44	COL6A2_CD44	COL6A2	CD44	KEGG: hsa04512
COL6A3_CD44	COL6A3_CD44	COL6A3	CD44	KEGG: hsa04512
COL6A5_CD44	COL6A5_CD44	COL6A5	CD44	KEGG: hsa04512
COL6A6_CD44	COL6A6_CD44	COL6A6	CD44	KEGG: hsa04512
COL9A1_CD44	COL9A1_CD44	COL9A1	CD44	KEGG: hsa04512
COL9A2_CD44	COL9A2_CD44	COL9A2	CD44	KEGG: hsa04512
COL9A3_CD44	COL9A3_CD44	COL9A3	CD44	KEGG: hsa04512
LAMA1_CD44	LAMA1_CD44	LAMA1	CD44	KEGG: hsa04512
LAMA2_CD44	LAMA2_CD44	LAMA2	CD44	KEGG: hsa04512
LAMA3_CD44	LAMA3_CD44	LAMA3	CD44	KEGG: hsa04512
LAMA4_CD44	LAMA4_CD44	LAMA4	CD44	KEGG: hsa04512
LAMA5_CD44	LAMA5_CD44	LAMA5	CD44	KEGG: hsa04512
LAMB1_CD44	LAMB1_CD44	LAMB1	CD44	KEGG: hsa04512
LAMB2_CD44	LAMB2_CD44	LAMB2	CD44	KEGG: hsa04512
LAMB3_CD44	LAMB3_CD44	LAMB3	CD44	KEGG: hsa04512
LAMC1_CD44	LAMC1_CD44	LAMC1	CD44	KEGG: hsa04512
LAMC2_CD44	LAMC2_CD44	LAMC2	CD44	KEGG: hsa04512
LAMC3_CD44	LAMC3_CD44	LAMC3	CD44	KEGG: hsa04512
COL1A1_SDC1	COL1A1_SDC1	COL1A1	SDC1	KEGG: hsa04512
COL1A2_SDC1	COL1A2_SDC1	COL1A2	SDC1	KEGG: hsa04512
COL2A1_SDC1	COL2A1_SDC1	COL2A1	SDC1	KEGG: hsa04512
COL4A1_SDC1	COL4A1_SDC1	COL4A1	SDC1	KEGG: hsa04512
COL4A2_SDC1	COL4A2_SDC1	COL4A2	SDC1	KEGG: hsa04512
COL4A3_SDC1	COL4A3_SDC1	COL4A3	SDC1	KEGG: hsa04512
COL4A4_SDC1	COL4A4_SDC1	COL4A4	SDC1	KEGG: hsa04512
COL4A5_SDC1	COL4A5_SDC1	COL4A5	SDC1	KEGG: hsa04512
COL4A6_SDC1	COL4A6_SDC1	COL4A6	SDC1	KEGG: hsa04512
COL6A1_SDC1	COL6A1_SDC1	COL6A1	SDC1	KEGG: hsa04512
COL6A2_SDC1	COL6A2_SDC1	COL6A2	SDC1	KEGG: hsa04512
COL6A3_SDC1	COL6A3_SDC1	COL6A3	SDC1	KEGG: hsa04512
COL6A5_SDC1	COL6A5_SDC1	COL6A5	SDC1	KEGG: hsa04512
COL6A6_SDC1	COL6A6_SDC1	COL6A6	SDC1	KEGG: hsa04512
COL9A1_SDC1	COL9A1_SDC1	COL9A1	SDC1	KEGG: hsa04512
COL9A2_SDC1	COL9A2_SDC1	COL9A2	SDC1	KEGG: hsa04512
COL9A3_SDC1	COL9A3_SDC1	COL9A3	SDC1	KEGG: hsa04512
FN1_SDC1	FN1_SDC1	FN1	SDC1	KEGG: hsa04512
TNC_SDC1	TNC_SDC1	TNC	SDC1	KEGG: hsa04512
TNR_SDC1	TNR_SDC1	TNR	SDC1	KEGG: hsa04512
TNN_SDC1	TNN_SDC1	TNN	SDC1	KEGG: hsa04512
TNXB_SDC1	TNXB_SDC1	TNXB	SDC1	KEGG: hsa04512
THBS1_SDC1	THBS1_SDC1	THBS1	SDC1	KEGG: hsa04512
THBS2_SDC1	THBS2_SDC1	THBS2	SDC1	KEGG: hsa04512
THBS3_SDC1	THBS3_SDC1	THBS3	SDC1	KEGG: hsa04512
THBS4_SDC1	THBS4_SDC1	THBS4	SDC1	KEGG: hsa04512
COMP_SDC1	COMP_SDC1	COMP	SDC1	KEGG: hsa04512
COL1A1_SDC4	COL1A1_SDC4	COL1A1	SDC4	KEGG: hsa04512
COL1A2_SDC4	COL1A2_SDC4	COL1A2	SDC4	KEGG: hsa04512
COL2A1_SDC4	COL2A1_SDC4	COL2A1	SDC4	KEGG: hsa04512
COL4A1_SDC4	COL4A1_SDC4	COL4A1	SDC4	KEGG: hsa04512
COL4A2_SDC4	COL4A2_SDC4	COL4A2	SDC4	KEGG: hsa04512
COL4A3_SDC4	COL4A3_SDC4	COL4A3	SDC4	KEGG: hsa04512
COL4A4_SDC4	COL4A4_SDC4	COL4A4	SDC4	KEGG: hsa04512
COL4A5_SDC4	COL4A5_SDC4	COL4A5	SDC4	KEGG: hsa04512
COL4A6_SDC4	COL4A6_SDC4	COL4A6	SDC4	KEGG: hsa04512
COL6A1_SDC4	COL6A1_SDC4	COL6A1	SDC4	KEGG: hsa04512
COL6A2_SDC4	COL6A2_SDC4	COL6A2	SDC4	KEGG: hsa04512
COL6A3_SDC4	COL6A3_SDC4	COL6A3	SDC4	KEGG: hsa04512
COL6A5_SDC4	COL6A5_SDC4	COL6A5	SDC4	KEGG: hsa04512
COL6A6_SDC4	COL6A6_SDC4	COL6A6	SDC4	KEGG: hsa04512
COL9A1_SDC4	COL9A1_SDC4	COL9A1	SDC4	KEGG: hsa04512
COL9A2_SDC4	COL9A2_SDC4	COL9A2	SDC4	KEGG: hsa04512
COL9A3_SDC4	COL9A3_SDC4	COL9A3	SDC4	KEGG: hsa04512
FN1_SDC4	FN1_SDC4	FN1	SDC4	KEGG: hsa04512
TNC_SDC4	TNC_SDC4	TNC	SDC4	KEGG: hsa04512
TNR_SDC4	TNR_SDC4	TNR	SDC4	KEGG: hsa04512
TNN_SDC4	TNN_SDC4	TNN	SDC4	KEGG: hsa04512
TNXB_SDC4	TNXB_SDC4	TNXB	SDC4	KEGG: hsa04512
THBS1_SDC4	THBS1_SDC4	THBS1	SDC4	KEGG: hsa04512
THBS2_SDC4	THBS2_SDC4	THBS2	SDC4	KEGG: hsa04512
THBS3_SDC4	THBS3_SDC4	THBS3	SDC4	KEGG: hsa04512
THBS4_SDC4	THBS4_SDC4	THBS4	SDC4	KEGG: hsa04512
COMP_SDC4	COMP_SDC4	COMP	SDC4	KEGG: hsa04512
LAMA1_SV2A	LAMA1_SV2A	LAMA1	SV2A	KEGG: hsa04512
LAMA2_SV2A	LAMA2_SV2A	LAMA2	SV2A	KEGG: hsa04512
LAMA3_SV2A	LAMA3_SV2A	LAMA3	SV2A	KEGG: hsa04512
LAMA4_SV2A	LAMA4_SV2A	LAMA4	SV2A	KEGG: hsa04512
LAMA5_SV2A	LAMA5_SV2A	LAMA5	SV2A	KEGG: hsa04512
LAMB1_SV2A	LAMB1_SV2A	LAMB1	SV2A	KEGG: hsa04512
LAMB2_SV2A	LAMB2_SV2A	LAMB2	SV2A	KEGG: hsa04512
LAMB3_SV2A	LAMB3_SV2A	LAMB3	SV2A	KEGG: hsa04512
LAMC1_SV2A	LAMC1_SV2A	LAMC1	SV2A	KEGG: hsa04512
LAMC2_SV2A	LAMC2_SV2A	LAMC2	SV2A	KEGG: hsa04512
LAMC3_SV2A	LAMC3_SV2A	LAMC3	SV2A	KEGG: hsa04512
LAMA1_SV2B	LAMA1_SV2B	LAMA1	SV2B	KEGG: hsa04512
LAMA2_SV2B	LAMA2_SV2B	LAMA2	SV2B	KEGG: hsa04512
LAMA3_SV2B	LAMA3_SV2B	LAMA3	SV2B	KEGG: hsa04512
LAMA4_SV2B	LAMA4_SV2B	LAMA4	SV2B	KEGG: hsa04512
LAMA5_SV2B	LAMA5_SV2B	LAMA5	SV2B	KEGG: hsa04512
LAMB1_SV2B	LAMB1_SV2B	LAMB1	SV2B	KEGG: hsa04512
LAMB2_SV2B	LAMB2_SV2B	LAMB2	SV2B	KEGG: hsa04512
LAMB3_SV2B	LAMB3_SV2B	LAMB3	SV2B	KEGG: hsa04512
LAMC1_SV2B	LAMC1_SV2B	LAMC1	SV2B	KEGG: hsa04512
LAMC2_SV2B	LAMC2_SV2B	LAMC2	SV2B	KEGG: hsa04512
LAMC3_SV2B	LAMC3_SV2B	LAMC3	SV2B	KEGG: hsa04512
LAMA1_SV2C	LAMA1_SV2C	LAMA1	SV2C	KEGG: hsa04512
LAMA2_SV2C	LAMA2_SV2C	LAMA2	SV2C	KEGG: hsa04512
LAMA3_SV2C	LAMA3_SV2C	LAMA3	SV2C	KEGG: hsa04512
LAMA4_SV2C	LAMA4_SV2C	LAMA4	SV2C	KEGG: hsa04512
LAMA5_SV2C	LAMA5_SV2C	LAMA5	SV2C	KEGG: hsa04512
LAMB1_SV2C	LAMB1_SV2C	LAMB1	SV2C	KEGG: hsa04512
LAMB2_SV2C	LAMB2_SV2C	LAMB2	SV2C	KEGG: hsa04512
LAMB3_SV2C	LAMB3_SV2C	LAMB3	SV2C	KEGG: hsa04512
LAMC1_SV2C	LAMC1_SV2C	LAMC1	SV2C	KEGG: hsa04512
LAMC2_SV2C	LAMC2_SV2C	LAMC2	SV2C	KEGG: hsa04512
LAMC3_SV2C	LAMC3_SV2C	LAMC3	SV2C	KEGG: hsa04512
THBS1_CD36	THBS1_CD36	THBS1	CD36	KEGG: hsa04512
THBS2_CD36	THBS2_CD36	THBS2	CD36	KEGG: hsa04512
THBS3_CD36	THBS3_CD36	THBS3	CD36	KEGG: hsa04512
THBS4_CD36	THBS4_CD36	THBS4	CD36	KEGG: hsa04512
COMP_CD36	COMP_CD36	COMP	CD36	KEGG: hsa04512
COL1A1_GP6	COL1A1_GP6	COL1A1	GP6	KEGG: hsa04512
COL1A2_GP6	COL1A2_GP6	COL1A2	GP6	KEGG: hsa04512
COL2A1_GP6	COL2A1_GP6	COL2A1	GP6	KEGG: hsa04512
COL4A1_GP6	COL4A1_GP6	COL4A1	GP6	KEGG: hsa04512
COL4A2_GP6	COL4A2_GP6	COL4A2	GP6	KEGG: hsa04512
COL4A3_GP6	COL4A3_GP6	COL4A3	GP6	KEGG: hsa04512
COL4A4_GP6	COL4A4_GP6	COL4A4	GP6	KEGG: hsa04512
COL4A5_GP6	COL4A5_GP6	COL4A5	GP6	KEGG: hsa04512
COL4A6_GP6	COL4A6_GP6	COL4A6	GP6	KEGG: hsa04512
COL6A1_GP6	COL6A1_GP6	COL6A1	GP6	KEGG: hsa04512
COL6A2_GP6	COL6A2_GP6	COL6A2	GP6	KEGG: hsa04512
COL6A3_GP6	COL6A3_GP6	COL6A3	GP6	KEGG: hsa04512
COL6A5_GP6	COL6A5_GP6	COL6A5	GP6	KEGG: hsa04512
COL6A6_GP6	COL6A6_GP6	COL6A6	GP6	KEGG: hsa04512
COL9A1_GP6	COL9A1_GP6	COL9A1	GP6	KEGG: hsa04512
COL9A2_GP6	COL9A2_GP6	COL9A2	GP6	KEGG: hsa04512
COL9A3_GP6	COL9A3_GP6	COL9A3	GP6	KEGG: hsa04512
THBS1_CD47	THBS1_CD47	THBS1	CD47	KEGG: hsa04512
THBS2_CD47	THBS2_CD47	THBS2	CD47	KEGG: hsa04512
THBS3_CD47	THBS3_CD47	THBS3	CD47	KEGG: hsa04512
THBS4_CD47	THBS4_CD47	THBS4	CD47	KEGG: hsa04512
COMP_CD47	COMP_CD47	COMP	CD47	KEGG: hsa04512
AGRN_DAG1	AGRN_DAG1	AGRN	DAG1	KEGG: hsa04512
HSPG2_DAG1	HSPG2_DAG1	HSPG2	DAG1	KEGG: hsa04512
LAMA1_DAG1	LAMA1_DAG1	LAMA1	DAG1	KEGG: hsa04512
LAMA2_DAG1	LAMA2_DAG1	LAMA2	DAG1	KEGG: hsa04512
LAMA3_DAG1	LAMA3_DAG1	LAMA3	DAG1	KEGG: hsa04512
LAMA4_DAG1	LAMA4_DAG1	LAMA4	DAG1	KEGG: hsa04512
LAMA5_DAG1	LAMA5_DAG1	LAMA5	DAG1	KEGG: hsa04512
LAMB1_DAG1	LAMB1_DAG1	LAMB1	DAG1	KEGG: hsa04512
LAMB2_DAG1	LAMB2_DAG1	LAMB2	DAG1	KEGG: hsa04512
LAMB3_DAG1	LAMB3_DAG1	LAMB3	DAG1	KEGG: hsa04512
LAMC1_DAG1	LAMC1_DAG1	LAMC1	DAG1	KEGG: hsa04512
LAMC2_DAG1	LAMC2_DAG1	LAMC2	DAG1	KEGG: hsa04512
LAMC3_DAG1	LAMC3_DAG1	LAMC3	DAG1	KEGG: hsa04512
ADGRE5_CD55	ADGRE5_CD55	ADGRE5	CD55	PMID: 11297558
ALCAM_CD6	ALCAM_CD6	ALCAM	CD6	KEGG: hsa04514
ANXA1_FPR2_LXA4	ANXA1_FPR2_LXA4	ANXA1	FPR2_LXA4	PMID: 22610094
APP_CD74	APP_CD74	APP	CD74	PMID: 19849849
CADM1_CADM1	CADM1_CADM1	CADM1	CADM1	PMID: 24503895
CADM3_CADM3	CADM3_CADM3	CADM3	CADM3	KEGG: hsa04514
CD22_PTPRC	CD22_PTPRC	CD22	PTPRC	KEGG: hsa04514
CD226_NECTIN2	CD226_NECTIN2	CD226	NECTIN2	PMID: 24440149
CD226_PVR	CD226_PVR	CD226	PVR	PMID: 24440149
CD34_SELP	CD34_SELP	CD34	SELP	PMID: 18606703
ENTPD1_ADORA1	ENTPD1_ADORA1	ENTPD1	ADORA1	PMID: 21677139
ENTPD1_ADORA2A	ENTPD1_ADORA2A	ENTPD1	ADORA2A	PMID: 21677139
ENTPD1_ADORA2B	ENTPD1_ADORA2B	ENTPD1	ADORA2B	PMID: 21677139
ENTPD1_TMIGD3	ENTPD1_TMIGD3	ENTPD1	TMIGD3	PMID: 21677139
CD40LG_CD40	CD40LG_CD40	CD40LG	CD40	KEGG: hsa04514
PTPRC_CD22	PTPRC_CD22	PTPRC	CD22	PMID: 12115612
PTPRC_MRC1	PTPRC_MRC1	PTPRC	MRC1	PMID: 27601670; PMID: 10575006
CD46_JAG1	CD46_JAG1	CD46	JAG1	PMID: 23086448
CD6_ALCAM	CD6_ALCAM	CD6	ALCAM	PMID: 23602662
CD80_CD274	CD80_CD274	CD80	CD274	PMID: 17629517; PMID: 18585785
CD80_CD28	CD80_CD28	CD80	CD28	PMID: 23954143
CD80_CTLA4	CD80_CTLA4	CD80	CTLA4	PMID: 23954143
CD86_CD28	CD86_CD28	CD86	CD28	PMID: 23954143
CD86_CTLA4	CD86_CTLA4	CD86	CTLA4	PMID: 23954143
CD96_NECTIN1	CD96_NECTIN1	CD96	NECTIN1	PMID: 17971293
CD96_PVR	CD96_PVR	CD96	PVR	PMID: 15034010
CD99_PILRA	CD99_PILRA	CD99	PILRA	PMID: 18234675
CD99_CD99	CD99_CD99	CD99	CD99	KEGG: hsa04514
CD99_CD99L2	CD99_CD99L2	CD99	CD99L2	KEGG: hsa04514
CDH15_CDH15	CDH15_CDH15	CDH15	CDH15	KEGG: hsa04514
CDH4_CDH4	CDH4_CDH4	CDH4	CDH4	KEGG: hsa04514
CDH2_CDH2	CDH2_CDH2	CDH2	CDH2	KEGG: hsa04514
CDH1_CDH1	CDH1_CDH1	CDH1	CDH1	KEGG: hsa04514
CDH1_ITGAE_ITGB7	CDH1_ITGAE_ITGB7	CDH1	ITGAE_ITGB7	PMID: 9425167
CDH1_KLRG1	CDH1_KLRG1	CDH1	KLRG1	PMID: 19604491
CDH5_CDH5	CDH5_CDH5	CDH5	CDH5	KEGG: hsa04514
CD1D_CEACAM5	CD1D_CEACAM5	CD1D	CEACAM5	PMID: 24104458
CD209_CEACAM1	CD209_CEACAM1	CD209	CEACAM1	PMID: 16282604; PMID: 6246332
CD8A_CEACAM5	CD8A_CEACAM5	CD8A	CEACAM5	PMID: 24104458
CEACAM1_CEACAM5	CEACAM1_CEACAM5	CEACAM1	CEACAM5	PMID: 11590190
SELE_CEACAM1	SELE_CEACAM1	SELE	CEACAM1	PMID: 1378450
CLDN11_CLDN11	CLDN11_CLDN11	CLDN11	CLDN11	KEGG: hsa04514
CLEC2D_KLRB1	CLEC2D_KLRB1	CLEC2D	KLRB1	PMID: 24223577
CLEC2A_KLRB1	CLEC2A_KLRB1	CLEC2A	KLRB1	PMID: 24223577
CLEC2B_KLRB1	CLEC2B_KLRB1	CLEC2B	KLRB1	PMID: 24223577
CLEC2L_KLRB1	CLEC2L_KLRB1	CLEC2L	KLRB1	PMID: 24223577
CLEC1B_KLRB1	CLEC1B_KLRB1	CLEC1B	KLRB1	PMID: 24223577
NFASC_CNTN1_CNTNAP1	NFASC_CNTN1_CNTNAP1	NFASC	CNTN1_CNTNAP1	KEGG: hsa04514
CNTN2_CNTN2_CNTNAP2	CNTN2_CNTN2_CNTNAP2	CNTN2	CNTN2_CNTNAP2	KEGG: hsa04514
CNTN2_L1CAM	CNTN2_L1CAM	CNTN2	L1CAM	KEGG: hsa04514
CNTN2_CNTN2	CNTN2_CNTN2	CNTN2	CNTN2	KEGG: hsa04514
CNTN1_NRCAM	CNTN1_NRCAM	CNTN1	NRCAM	KEGG: hsa04514
DSC1_DSG1	DSC1_DSG1	DSC1	DSG1	PMID: 27298358
DSC1_DSG2	DSC1_DSG2	DSC1	DSG2	PMID: 27298358
DSC2_DSG1	DSC2_DSG1	DSC2	DSG1	PMID: 27298358
DSC2_DSG2	DSC2_DSG2	DSC2	DSG2	PMID: 27298358
DSG1_DSC3	DSG1_DSC3	DSG1	DSC3	PMID: 27298358
DSG2_DSC3	DSG2_DSC3	DSG2	DSC3	PMID: 27298358
EPGN_EGFR	EPGN_EGFR	EPGN	EGFR	PMID: 27298358
EFNA1_EPHA1	EFNA1_EPHA1	EFNA1	EPHA1	PMID: 15114347
EFNA1_EPHA2	EFNA1_EPHA2	EFNA1	EPHA2	PMID: 15114347
EFNA1_EPHA3	EFNA1_EPHA3	EFNA1	EPHA3	PMID: 15114347
EFNA1_EPHA4	EFNA1_EPHA4	EFNA1	EPHA4	PMID: 15114347
EFNA1_EPHA5	EFNA1_EPHA5	EFNA1	EPHA5	PMID: 15114347
EFNA1_EPHA7	EFNA1_EPHA7	EFNA1	EPHA7	PMID: 15114347
EFNA1_EPHA8	EFNA1_EPHA8	EFNA1	EPHA8	PMID: 15114347
EFNA2_EPHA1	EFNA2_EPHA1	EFNA2	EPHA1	PMID: 15114347
EFNA2_EPHA2	EFNA2_EPHA2	EFNA2	EPHA2	PMID: 15114347
EFNA2_EPHA3	EFNA2_EPHA3	EFNA2	EPHA3	PMID: 15114347
EFNA2_EPHA4	EFNA2_EPHA4	EFNA2	EPHA4	PMID: 15114347
EFNA2_EPHA5	EFNA2_EPHA5	EFNA2	EPHA5	PMID: 15114347
EFNA2_EPHA7	EFNA2_EPHA7	EFNA2	EPHA7	PMID: 15114347
EFNA2_EPHA8	EFNA2_EPHA8	EFNA2	EPHA8	PMID: 15114347
EFNA3_EPHA1	EFNA3_EPHA1	EFNA3	EPHA1	PMID: 15114347
EFNA3_EPHA2	EFNA3_EPHA2	EFNA3	EPHA2	PMID: 15114347
EFNA3_EPHA3	EFNA3_EPHA3	EFNA3	EPHA3	PMID: 15114347
EFNA3_EPHA4	EFNA3_EPHA4	EFNA3	EPHA4	PMID: 15114347
EFNA3_EPHA5	EFNA3_EPHA5	EFNA3	EPHA5	PMID: 15114347
EFNA3_EPHA7	EFNA3_EPHA7	EFNA3	EPHA7	PMID: 15114347
EFNA3_EPHA8	EFNA3_EPHA8	EFNA3	EPHA8	PMID: 15114347
EFNA4_EPHA1	EFNA4_EPHA1	EFNA4	EPHA1	PMID: 15114347
EFNA4_EPHA2	EFNA4_EPHA2	EFNA4	EPHA2	PMID: 15114347
EFNA4_EPHA3	EFNA4_EPHA3	EFNA4	EPHA3	PMID: 15114347
EFNA4_EPHA4	EFNA4_EPHA4	EFNA4	EPHA4	PMID: 15114347
EFNA4_EPHA5	EFNA4_EPHA5	EFNA4	EPHA5	PMID: 15114347
EFNA4_EPHA7	EFNA4_EPHA7	EFNA4	EPHA7	PMID: 15114347
EFNA4_EPHA8	EFNA4_EPHA8	EFNA4	EPHA8	PMID: 15114347
EFNA5_EPHA1	EFNA5_EPHA1	EFNA5	EPHA1	PMID: 15114347
EFNA5_EPHA2	EFNA5_EPHA2	EFNA5	EPHA2	PMID: 15114347
EFNA5_EPHA3	EFNA5_EPHA3	EFNA5	EPHA3	PMID: 15114347
EFNA5_EPHA4	EFNA5_EPHA4	EFNA5	EPHA4	PMID: 15114347
EFNA5_EPHA5	EFNA5_EPHA5	EFNA5	EPHA5	PMID: 15114347
EFNA5_EPHA7	EFNA5_EPHA7	EFNA5	EPHA7	PMID: 15114347
EFNA5_EPHA8	EFNA5_EPHA8	EFNA5	EPHA8	PMID: 15114347
EFNA5_EPHB2	EFNA5_EPHB2	EFNA5	EPHB2	PMID:15107857; PMID: 15114347
EFNB1_EPHA4	EFNB1_EPHA4	EFNB1	EPHA4	PMID: 15114347
EFNB1_EPHB1	EFNB1_EPHB1	EFNB1	EPHB1	PMID: 15114347
EFNB1_EPHB2	EFNB1_EPHB2	EFNB1	EPHB2	PMID: 15114347
EFNB1_EPHB3	EFNB1_EPHB3	EFNB1	EPHB3	PMID: 15114347
EFNB1_EPHB4	EFNB1_EPHB4	EFNB1	EPHB4	PMID: 15114347
EFNB2_EPHA4	EFNB2_EPHA4	EFNB2	EPHA4	PMID: 15114347
EFNB2_EPHB1	EFNB2_EPHB1	EFNB2	EPHB1	PMID: 15114347
EFNB2_EPHB2	EFNB2_EPHB2	EFNB2	EPHB2	PMID: 15114347
EFNB2_EPHB3	EFNB2_EPHB3	EFNB2	EPHB3	PMID: 15114347
EFNB2_EPHB4	EFNB2_EPHB4	EFNB2	EPHB4	PMID: 15114347
EFNB3_EPHA4	EFNB3_EPHA4	EFNB3	EPHA4	PMID: 15114347
EFNB3_EPHB1	EFNB3_EPHB1	EFNB3	EPHB1	PMID: 15114347
EFNB3_EPHB2	EFNB3_EPHB2	EFNB3	EPHB2	PMID: 15114347
EFNB3_EPHB3	EFNB3_EPHB3	EFNB3	EPHB3	PMID: 15114347
EFNB3_EPHB4	EFNB3_EPHB4	EFNB3	EPHB4	PMID: 15114347
EFNB3_EPHB6	EFNB3_EPHB6	EFNB3	EPHB6	PMID: 15114347
ESAM_ESAM	ESAM_ESAM	ESAM	ESAM	KEGG: hsa04514; PMID: 11279107
GP1BA_ITGAM_ITGB2	GP1BA_ITGAM_ITGB2	GP1BA	ITGAM_ITGB2	PMC2194217
ICAM1_ITGAX_ITGB2	ICAM1_ITGAX_ITGB2	ICAM1	ITGAX_ITGB2	PMID: 16252253
ICAM1_ITGAL_ITGB2	ICAM1_ITGAL_ITGB2	ICAM1	ITGAL_ITGB2	KEGG: hsa04514
ICAM2_ITGAL_ITGB2	ICAM2_ITGAL_ITGB2	ICAM2	ITGAL_ITGB2	KEGG: hsa04514
ICAM1_ITGAM_ITGB2	ICAM1_ITGAM_ITGB2	ICAM1	ITGAM_ITGB2	KEGG: hsa04514
ICAM2_ITGAM_ITGB2	ICAM2_ITGAM_ITGB2	ICAM2	ITGAM_ITGB2	KEGG: hsa04514
ICAM1_ITGAL	ICAM1_ITGAL	ICAM1	ITGAL	PMID: 23602662
ICAM1_SPN	ICAM1_SPN	ICAM1	SPN	PMID: 1683685
ICAM5_CD209	ICAM5_CD209	ICAM5	CD209	PMID: 15795245
ITGB2_CD226	ITGB2_CD226	ITGB2	CD226	KEGG: hsa04514
ITGB2_ICAM1	ITGB2_ICAM1	ITGB2	ICAM1	KEGG: hsa04514
ITGB2_ICAM2	ITGB2_ICAM2	ITGB2	ICAM2	KEGG: hsa04514
JAM2_ITGA3_ITGB1	JAM2_ITGA3_ITGB1	JAM2	ITGA3_ITGB1	PMID: 12070135
JAM2_ITGAV_ITGB1	JAM2_ITGAV_ITGB1	JAM2	ITGAV_ITGB1	KEGG: hsa04514
JAM3_ITGAM_ITGB2	JAM3_ITGAM_ITGB2	JAM3	ITGAM_ITGB2	KEGG: hsa04514; PMID: 16118203, PMC2194005
JAM2_JAM3	JAM2_JAM3	JAM2	JAM3	PMC1237098; PMID: 11590146
F11R_F11R	F11R_F11R	F11R	F11R	KEGG: hsa04514
F11R_JAM2	F11R_JAM2	F11R	JAM2	KEGG: hsa04514
F11R_JAM3	F11R_JAM3	F11R	JAM3	KEGG: hsa04514
JAM2_F11R	JAM2_F11R	JAM2	F11R	KEGG: hsa04514
JAM2_JAM2	JAM2_JAM2	JAM2	JAM2	KEGG: hsa04514
JAM3_F11R	JAM3_F11R	JAM3	F11R	KEGG: hsa04514
JAM3_JAM2	JAM3_JAM2	JAM3	JAM2	KEGG: hsa04514
JAM3_JAM3	JAM3_JAM3	JAM3	JAM3	KEGG: hsa04514
L1CAM_ITGAV_ITGB3	L1CAM_ITGAV_ITGB3	L1CAM	ITGAV_ITGB3	PMID: 9396761
L1CAM_ITGA4_ITGB7	L1CAM_ITGA4_ITGB7	L1CAM	ITGA4_ITGB7	PMID: 8557754
L1CAM_L1CAM	L1CAM_L1CAM	L1CAM	L1CAM	PMID: 18701456
MADCAM1_ITGA4_ITGB7	MADCAM1_ITGA4_ITGB7	MADCAM1	ITGA4_ITGB7	KEGG: hsa04514; PMID: 7517418
MAG_MAG	MAG_MAG	MAG	MAG	KEGG: hsa04514
HLA-A_CD8A	HLA-A_CD8A	HLA-A	CD8A	KEGG: hsa04514
HLA-B_CD8A	HLA-B_CD8A	HLA-B	CD8A	KEGG: hsa04514
HLA-C_CD8A	HLA-C_CD8A	HLA-C	CD8A	KEGG: hsa04514
HLA-E_CD8A	HLA-E_CD8A	HLA-E	CD8A	KEGG: hsa04514
HLA-F_CD8A	HLA-F_CD8A	HLA-F	CD8A	KEGG: hsa04514
HLA-G_CD8A	HLA-G_CD8A	HLA-G	CD8A	KEGG: hsa04514
HLA-A_CD8B	HLA-A_CD8B	HLA-A	CD8B	KEGG: hsa04514
HLA-B_CD8B	HLA-B_CD8B	HLA-B	CD8B	KEGG: hsa04514
HLA-C_CD8B	HLA-C_CD8B	HLA-C	CD8B	KEGG: hsa04514
HLA-E_CD8B	HLA-E_CD8B	HLA-E	CD8B	KEGG: hsa04514
HLA-F_CD8B	HLA-F_CD8B	HLA-F	CD8B	KEGG: hsa04514
HLA-G_CD8B	HLA-G_CD8B	HLA-G	CD8B	KEGG: hsa04514
HLA-A_CD8B2	HLA-A_CD8B2	HLA-A	CD8B2	KEGG: hsa04514
HLA-B_CD8B2	HLA-B_CD8B2	HLA-B	CD8B2	KEGG: hsa04514
HLA-C_CD8B2	HLA-C_CD8B2	HLA-C	CD8B2	KEGG: hsa04514
HLA-E_CD8B2	HLA-E_CD8B2	HLA-E	CD8B2	KEGG: hsa04514
HLA-F_CD8B2	HLA-F_CD8B2	HLA-F	CD8B2	KEGG: hsa04514
HLA-G_CD8B2	HLA-G_CD8B2	HLA-G	CD8B2	KEGG: hsa04514
HLA-C_KIR2DL1	HLA-C_KIR2DL1	HLA-C	KIR2DL1	PMID: 28484462
HLA-C_KIR2DL2	HLA-C_KIR2DL2	HLA-C	KIR2DL2	PMID: 28484462
HLA-C_KIR2DL3	HLA-C_KIR2DL3	HLA-C	KIR2DL3	PMID: 28484462
HLA-C_KIR2DS1	HLA-C_KIR2DS1	HLA-C	KIR2DS1	PMID: 28484462
HLA-C_KIR2DS4	HLA-C_KIR2DS4	HLA-C	KIR2DS4	PMID: 28484462
HLA-G_LILRB1	HLA-G_LILRB1	HLA-G	LILRB1	PMID: 28484462
HLA-G_LILRB2	HLA-G_LILRB2	HLA-G	LILRB2	PMID: 28484462
HLA-F_KIR3DL1	HLA-F_KIR3DL1	HLA-F	KIR3DL1	PMID: 28484462
HLA-F_KIR3DL2	HLA-F_KIR3DL2	HLA-F	KIR3DL2	PMID: 28484462
HLA-B_KIR3DL2	HLA-B_KIR3DL2	HLA-B	KIR3DL2	PMID: 28484462
HLA-C_KIR3DL3	HLA-C_KIR3DL3	HLA-C	KIR3DL3	PMID: 28484462
HLA-E_KLRC1	HLA-E_KLRC1	HLA-E	KLRC1	PMID: 24223577
HLA-E_KLRC2	HLA-E_KLRC2	HLA-E	KLRC2	PMID: 26697006
HLA-A_KIR3DL1	HLA-A_KIR3DL1	HLA-A	KIR3DL1	PMID: 28484462
HLA-F_LILRB1	HLA-F_LILRB1	HLA-F	LILRB1	PMID: 28484462
HLA-E_KLRK1	HLA-E_KLRK1	HLA-E	KLRK1	PMID: 28484462
HLA-F_KIR3DS1	HLA-F_KIR3DS1	HLA-F	KIR3DS1	PMID: 28484462
HLA-E_CD94:NKG2A	HLA-E_CD94:NKG2A	HLA-E	CD94:NKG2A	PMID: 28484462
HLA-E_CD94:NKG2C	HLA-E_CD94:NKG2C	HLA-E	CD94:NKG2C	PMID: 28484462
HLA-E_CD94:NKG2E	HLA-E_CD94:NKG2E	HLA-E	CD94:NKG2E	PMID: 28484462
ULBP1_KLRK1	ULBP1_KLRK1	ULBP1	KLRK1	PMID: 24223577
RAET1E_KLRK1	RAET1E_KLRK1	RAET1E	KLRK1	PMID: 24223577
RAET1G_KLRK1	RAET1G_KLRK1	RAET1G	KLRK1	PMID: 24223577
RAET1F_KLRK1	RAET1F_KLRK1	RAET1F	KLRK1	PMID: 24223577
HLA-DPA1_CD4	HLA-DPA1_CD4	HLA-DPA1	CD4	KEGG: hsa04514
HLA-DPB1_CD4	HLA-DPB1_CD4	HLA-DPB1	CD4	KEGG: hsa04514
HLA-DQA1_CD4	HLA-DQA1_CD4	HLA-DQA1	CD4	KEGG: hsa04514
HLA-DMA_CD4	HLA-DMA_CD4	HLA-DMA	CD4	KEGG: hsa04514
HLA-DMB_CD4	HLA-DMB_CD4	HLA-DMB	CD4	KEGG: hsa04514
HLA-DQA2_CD4	HLA-DQA2_CD4	HLA-DQA2	CD4	KEGG: hsa04514
HLA-DOA_CD4	HLA-DOA_CD4	HLA-DOA	CD4	KEGG: hsa04514
HLA-DOB_CD4	HLA-DOB_CD4	HLA-DOB	CD4	KEGG: hsa04514
HLA-DQB1_CD4	HLA-DQB1_CD4	HLA-DQB1	CD4	KEGG: hsa04514
HLA-DRA_CD4	HLA-DRA_CD4	HLA-DRA	CD4	KEGG: hsa04514
HLA-DRB1_CD4	HLA-DRB1_CD4	HLA-DRB1	CD4	KEGG: hsa04514
HLA-DRB3_CD4	HLA-DRB3_CD4	HLA-DRB3	CD4	KEGG: hsa04514
HLA-DRB4_CD4	HLA-DRB4_CD4	HLA-DRB4	CD4	KEGG: hsa04514
HLA-DRB5_CD4	HLA-DRB5_CD4	HLA-DRB5	CD4	KEGG: hsa04514
MPZ_MPZL1	MPZ_MPZL1	MPZ	MPZL1	KEGG: hsa04514
MPZ_MPZ	MPZ_MPZ	MPZ	MPZ	KEGG: hsa04514
MPZL1_MPZL1	MPZL1_MPZL1	MPZL1	MPZL1	KEGG: hsa04514
NCAM1_FGFR1	NCAM1_FGFR1	NCAM1	FGFR1	PMID: 12791257
NCAM1_NCAM1	NCAM1_NCAM1	NCAM1	NCAM1	KEGG: hsa04514
NCAM1_NCAM2	NCAM1_NCAM2	NCAM1	NCAM2	KEGG: hsa04514
NCAM1_L1CAM	NCAM1_L1CAM	NCAM1	L1CAM	KEGG: hsa04514
NCAM2_L1CAM	NCAM2_L1CAM	NCAM2	L1CAM	KEGG: hsa04514
NECTIN1_CADM3	NECTIN1_CADM3	NECTIN1	CADM3	PMID: 23027581
NECTIN1_CD96	NECTIN1_CD96	NECTIN1	CD96	PMID: 23027581
NECTIN1_NECTIN4	NECTIN1_NECTIN4	NECTIN1	NECTIN4	PMID: 23027581
NECTIN3_NECTIN1	NECTIN3_NECTIN1	NECTIN3	NECTIN1	PMID: 23027581
NECTIN3_NECTIN2	NECTIN3_NECTIN2	NECTIN3	NECTIN2	PMID: 23027581
NECTIN3_PVR	NECTIN3_PVR	NECTIN3	PVR	PMID: 23027581
NECTIN3_TIGIT	NECTIN3_TIGIT	NECTIN3	TIGIT	KEGG: hsa04514; PMID: 1313846
NECTIN2_CD226	NECTIN2_CD226	NECTIN2	CD226	KEGG: hsa04514
NECTIN2_TIGIT	NECTIN2_TIGIT	NECTIN2	TIGIT	KEGG: hsa04514
NECTIN1_NECTIN3	NECTIN1_NECTIN3	NECTIN1	NECTIN3	KEGG: hsa04514
NEGR1_NEGR1	NEGR1_NEGR1	NEGR1	NEGR1	KEGG: hsa04514
LRRC4C_NTNG1	LRRC4C_NTNG1	LRRC4C	NTNG1	KEGG: hsa04514
LRRC4_NTNG2	LRRC4_NTNG2	LRRC4	NTNG2	KEGG: hsa04514
LRRC4B_PTPRF	LRRC4B_PTPRF	LRRC4B	PTPRF	KEGG: hsa04514
ULBP1_KLRK1_HCST	ULBP1_KLRK1_HCST	ULBP1	KLRK1_HCST	PMID: 24223577
DLK1_NOTCH1	DLK1_NOTCH1	DLK1	NOTCH1	PMID: 22353464
DLK1_NOTCH2	DLK1_NOTCH2	DLK1	NOTCH2	PMID: 22353464
DLK1_NOTCH3	DLK1_NOTCH3	DLK1	NOTCH3	PMID: 22353464
DLK1_NOTCH4	DLK1_NOTCH4	DLK1	NOTCH4	PMID: 22353464
DLL1_NOTCH1	DLL1_NOTCH1	DLL1	NOTCH1	PMID: 22353464
DLL1_NOTCH3	DLL1_NOTCH3	DLL1	NOTCH3	PMID: 22353464
DLL1_NOTCH4	DLL1_NOTCH4	DLL1	NOTCH4	PMID: 22353464
DLL3_NOTCH1	DLL3_NOTCH1	DLL3	NOTCH1	PMID: 22353464
DLL3_NOTCH2	DLL3_NOTCH2	DLL3	NOTCH2	PMID: 22353464
DLL3_NOTCH3	DLL3_NOTCH3	DLL3	NOTCH3	PMID: 22353464
DLL3_NOTCH4	DLL3_NOTCH4	DLL3	NOTCH4	PMID: 22353464
DLL4_NOTCH1	DLL4_NOTCH1	DLL4	NOTCH1	PMID: 22353464
DLL4_NOTCH2	DLL4_NOTCH2	DLL4	NOTCH2	PMID: 22353464
DLL4_NOTCH3	DLL4_NOTCH3	DLL4	NOTCH3	PMID: 22353464
DLL4_NOTCH4	DLL4_NOTCH4	DLL4	NOTCH4	PMID: 22353464
JAG1_NOTCH1	JAG1_NOTCH1	JAG1	NOTCH1	PMID: 22353464
JAG1_NOTCH2	JAG1_NOTCH2	JAG1	NOTCH2	PMID: 22353464
JAG1_NOTCH3	JAG1_NOTCH3	JAG1	NOTCH3	PMID: 22353464
JAG1_NOTCH4	JAG1_NOTCH4	JAG1	NOTCH4	PMID: 22353464
JAG2_NOTCH1	JAG2_NOTCH1	JAG2	NOTCH1	PMID: 22353464
JAG2_NOTCH2	JAG2_NOTCH2	JAG2	NOTCH2	PMID: 22353464
JAG2_NOTCH3	JAG2_NOTCH3	JAG2	NOTCH3	PMID: 22353464
JAG2_NOTCH4	JAG2_NOTCH4	JAG2	NOTCH4	PMID: 22353464
DLL1_NOTCH2	DLL1_NOTCH2	DLL1	NOTCH2	PMID: 22353464
NRXN1_NLGN1	NRXN1_NLGN1	NRXN1	NLGN1	KEGG: hsa04514
NRXN1_NLGN2	NRXN1_NLGN2	NRXN1	NLGN2	KEGG: hsa04514
NRXN1_NLGN3	NRXN1_NLGN3	NRXN1	NLGN3	KEGG: hsa04514
NRXN2_NLGN1	NRXN2_NLGN1	NRXN2	NLGN1	KEGG: hsa04514
NRXN2_NLGN2	NRXN2_NLGN2	NRXN2	NLGN2	KEGG: hsa04514
NRXN2_NLGN3	NRXN2_NLGN3	NRXN2	NLGN3	KEGG: hsa04514
NRXN3_NLGN1	NRXN3_NLGN1	NRXN3	NLGN1	KEGG: hsa04514
NRXN3_NLGN2	NRXN3_NLGN2	NRXN3	NLGN2	KEGG: hsa04514
NRXN3_NLGN3	NRXN3_NLGN3	NRXN3	NLGN3	KEGG: hsa04514
OCLN_OCLN	OCLN_OCLN	OCLN	OCLN	KEGG: hsa04514
CD274_PDCD1	CD274_PDCD1	CD274	PDCD1	PMID: 23954143
PDCD1LG2_PDCD1	PDCD1LG2_PDCD1	PDCD1LG2	PDCD1	PMID: 23954143
PECAM1_PECAM1	PECAM1_PECAM1	PECAM1	PECAM1	KEGG: hsa04514
PTPRM_PTPRM	PTPRM_PTPRM	PTPRM	PTPRM	KEGG: hsa04514
PVR_CD226	PVR_CD226	PVR	CD226	KEGG: hsa04514
PVR_TIGIT	PVR_TIGIT	PVR	TIGIT	KEGG: hsa04514
SELE_CD44	SELE_CD44	SELE	CD44	PMC4571854
SELE_GLG1	SELE_GLG1	SELE	GLG1	PMID: 11404363
SELL_CD34	SELL_CD34	SELL	CD34	PMID: 7692600; PMID: 8977216
SELL_PODXL	SELL_PODXL	SELL	PODXL	PMID: 22814396
SELL_GLYCAM1	SELL_GLYCAM1	SELL	GLYCAM1	KEGG: hsa04514
SELL_MADCAM1	SELL_MADCAM1	SELL	MADCAM1	KEGG: hsa04514
SELPLG_SELE	SELPLG_SELE	SELPLG	SELE	PMC4571854
SELPLG_SELL	SELPLG_SELL	SELPLG	SELL	PMC2431087; PMID: 8892633,PMID: 8896607
SELPLG_SELP	SELPLG_SELP	SELPLG	SELP	PMID: 19118202; PMID: 9829984
SEMA4A_NRP1_PLXNA1	SEMA4A_NRP1_PLXNA1	SEMA4A	NRP1_PLXNA1	PMID: 27533782
SEMA4A_NRP1_PLXNA2	SEMA4A_NRP1_PLXNA2	SEMA4A	NRP1_PLXNA2	PMID: 27533782
SEMA4A_NRP1_PLXNA3	SEMA4A_NRP1_PLXNA3	SEMA4A	NRP1_PLXNA3	PMID: 27533782
SEMA4A_NRP1_PLXNA4	SEMA4A_NRP1_PLXNA4	SEMA4A	NRP1_PLXNA4	PMID: 27533782
SEMA4A_PLXNB1	SEMA4A_PLXNB1	SEMA4A	PLXNB1	PMID: 27533782
SEMA4A_PLXNB2	SEMA4A_PLXNB2	SEMA4A	PLXNB2	PMID: 27533782
SEMA4A_PLXNB3	SEMA4A_PLXNB3	SEMA4A	PLXNB3	PMID: 27533782
SEMA4D_PLXNB1	SEMA4D_PLXNB1	SEMA4D	PLXNB1	PMID: 27533782
SEMA4D_PLXNB2	SEMA4D_PLXNB2	SEMA4D	PLXNB2	PMID: 27533782
SEMA4D_PLXNB3	SEMA4D_PLXNB3	SEMA4D	PLXNB3	PMID: 27533782
SEMA4C_PLXNB2	SEMA4C_PLXNB2	SEMA4C	PLXNB2	PMID: 27533782
SEMA4G_PLXNB2	SEMA4G_PLXNB2	SEMA4G	PLXNB2	PMID: 27533782
SEMA4D_CD72	SEMA4D_CD72	SEMA4D	CD72	PMID: 22325954
SEMA5A_PLXNA1	SEMA5A_PLXNA1	SEMA5A	PLXNA1	PMID: 27533782
SEMA5B_PLXNA1	SEMA5B_PLXNA1	SEMA5B	PLXNA1	PMID: 27533782
SEMA5A_PLXNA3	SEMA5A_PLXNA3	SEMA5A	PLXNA3	PMID: 27533782
SEMA5B_PLXNA3	SEMA5B_PLXNA3	SEMA5B	PLXNA3	PMID: 27533782
SEMA5A_PLXNB3	SEMA5A_PLXNB3	SEMA5A	PLXNB3	PMID: 27533782
SEMA6D_PLXNA1_KDR	SEMA6D_PLXNA1_KDR	SEMA6D	PLXNA1_KDR	PMID: 22325954
SEMA6D_PLXNA1_TREM2	SEMA6D_PLXNA1_TREM2	SEMA6D	PLXNA1_TREM2	PMID: 22325954
SEMA6D_PLXNA1	SEMA6D_PLXNA1	SEMA6D	PLXNA1	PMID: 27533782
SEMA6A_PLXNA2	SEMA6A_PLXNA2	SEMA6A	PLXNA2	PMID: 27533782
SEMA6B_PLXNA2	SEMA6B_PLXNA2	SEMA6B	PLXNA2	PMID: 27533782
SEMA6A_PLXNA4	SEMA6A_PLXNA4	SEMA6A	PLXNA4	PMID: 27533782
SEMA6B_PLXNA4	SEMA6B_PLXNA4	SEMA6B	PLXNA4	PMID: 27533782
SEMA7A_ITGB1_ITGA1	SEMA7A_ITGB1_ITGA1	SEMA7A	ITGB1_ITGA1	PMID: 22325954
SEMA7A_PLXNC1	SEMA7A_PLXNC1	SEMA7A	PLXNC1	PMID: 27533782
SIGLEC1_SPN	SIGLEC1_SPN	SIGLEC1	SPN	KEGG: hsa04514; PMID: 11238599
THY1_ITGAM_ITGB2	THY1_ITGAM_ITGB2	THY1	ITGAM_ITGB2	PMID: 15850796
THY1_ITGAX_ITGB2	THY1_ITGAX_ITGB2	THY1	ITGAX_ITGB2	PMID: 15850796
THY1_ITGAV_ITGB3	THY1_ITGAV_ITGB3	THY1	ITGAV_ITGB3	PMID: 29212879; PMID: 18346467
TIGIT_NECTIN2	TIGIT_NECTIN2	TIGIT	NECTIN2	PMID: 1313846; PMID:24987108
TIGIT_PVR	TIGIT_PVR	TIGIT	PVR	PMID:24987108
ITGA4_ITGB1_VCAM1	ITGA4_ITGB1_VCAM1	ITGA4_ITGB1	VCAM1	KEGG: hsa04514
ITGA9_ITGB1_VCAM1	ITGA9_ITGB1_VCAM1	ITGA9_ITGB1	VCAM1	KEGG: hsa04514
ITGA4_ITGB7_VCAM1	ITGA4_ITGB7_VCAM1	ITGA4_ITGB7	VCAM1	KEGG: hsa04514
VSIR_IGSF11	VSIR_IGSF11	VSIR	IGSF11	KEGG: hsa04514
SEMA3F_PLXNA3	SEMA3F_PLXNA3	SEMA3F	PLXNA3	15721238
SEMA3F_PLXNA1	SEMA3F_PLXNA1	SEMA3F	PLXNA1	26156437
SEMA3F_NRP1	SEMA3F_NRP1	SEMA3F	NRP1	9883722
SEMA3F_NRP2	SEMA3F_NRP2	SEMA3F	NRP2	15721238
HEBP1_ADRA2A	HEBP1_ADRA2A	HEBP1	ADRA2A	32196115
HEBP1_MTNR1A	HEBP1_MTNR1A	HEBP1	MTNR1A	32196115
HEBP1_FPR3	HEBP1_FPR3	HEBP1	FPR3	15623572
HEBP1_GRM7	HEBP1_GRM7	HEBP1	GRM7	32196115
DCN_EGFR	DCN_EGFR	DCN	EGFR	12105207
DCN_MET	DCN_MET	DCN	MET	10942781
DCN_ERBB4	DCN_ERBB4	DCN	ERBB4	10942781
GRN_TNFRSF1A	GRN_TNFRSF1A	GRN	TNFRSF1A	24070898
GRN_EGFR	GRN_EGFR	GRN	EGFR	32103204
GRN_TNFRSF1B	GRN_TNFRSF1B	GRN	TNFRSF1B	29740434
GRN_CLEC4M	GRN_CLEC4M	GRN	CLEC4M	32103204
ICAM3_ITGAL	ICAM3_ITGAL	ICAM3	ITGAL	15728350
ICAM3_ITGB2	ICAM3_ITGB2	ICAM3	ITGB2	15728350
ICAM3_CLEC4M	ICAM3_CLEC4M	ICAM3	CLEC4M	11257134
ICAM3_CD209	ICAM3_CD209	ICAM3	CD209	15795245
ICAM3_ITGAD	ICAM3_ITGAD	ICAM3	ITGAD	8777714
CEACAM1_EGFR	CEACAM1_EGFR	CEACAM1	EGFR	15467833
CEACAM1_SELE	CEACAM1_SELE	CEACAM1	SELE	1378450
CEACAM1_CD209	CEACAM1_CD209	CEACAM1	CD209	16282604
FGF4_NRP1	FGF4_NRP1	FGF4	NRP1	16597617
ST6GAL1_EGFR	ST6GAL1_EGFR	ST6GAL1	EGFR	29402301
NTN1_UNC5D	NTN1_UNC5D	NTN1	UNC5D	9126742
NTN1_UNC5B	NTN1_UNC5B	NTN1	UNC5B	9126742
NTN1_DCC	NTN1_DCC	NTN1	DCC	8861902
NTN1_UNC5A	NTN1_UNC5A	NTN1	UNC5A	9126742
NTN1_ADORA2B	NTN1_ADORA2B	NTN1	ADORA2B	11048721
NTN1_UNC5C	NTN1_UNC5C	NTN1	UNC5C	12810718
NTN1_NEO1	NTN1_NEO1	NTN1	NEO1	8861902
SCT_PTH1R	SCT_PTH1R	SCT	PTH1R	32196115
SCT_ADCYAP1R1	SCT_ADCYAP1R1	SCT	ADCYAP1R1	32196115
SCT_RAMP2	SCT_RAMP2	SCT	RAMP2	32196115
SCT_VIPR1	SCT_VIPR1	SCT	VIPR1	12133828
SCT_RAMP3	SCT_RAMP3	SCT	RAMP3	32196115
SCT_GPR20	SCT_GPR20	SCT	GPR20	32196115
SCT_ADRB2	SCT_ADRB2	SCT	ADRB2	32196115
SCT_VIPR2	SCT_VIPR2	SCT	VIPR2	9437714
SCT_ADRB3	SCT_ADRB3	SCT	ADRB3	32196115
SCT_TSHR	SCT_TSHR	SCT	TSHR	32196115
SCT_GPR84	SCT_GPR84	SCT	GPR84	32196115
CEACAM6_EGFR	CEACAM6_EGFR	CEACAM6	EGFR	28892050
EFNB1_EPHB6	EFNB1_EPHB6	EFNB1	EPHB6	1,111,474,215,114,340
EFNB1_ERBB2	EFNB1_ERBB2	EFNB1	ERBB2	22279592
EFNB1_EPHA6	EFNB1_EPHA6	EFNB1	EPHA6	32196115
VCL_ITGB5	VCL_ITGB5	VCL	ITGB5	32196115
VCL_ALK	VCL_ALK	VCL	ALK	21213368
EFNA2_EPHA10	EFNA2_EPHA10	EFNA2	EPHA10	11114742
EFNA2_EPHA6	EFNA2_EPHA6	EFNA2	EPHA6	11114742
FGF22_FGFR1	FGF22_FGFR1	FGF22	FGFR1	16597617
MADCAM1_ITGA4	MADCAM1_ITGA4	MADCAM1	ITGA4	10702270
MADCAM1_CD44	MADCAM1_CD44	MADCAM1	CD44	2474557
MADCAM1_ITGB7	MADCAM1_ITGB7	MADCAM1	ITGB7	8600538
MIF_CXCR4	MIF_CXCR4	MIF	CXCR4	19665027
MIF_CD44	MIF_CD44	MIF	CD44	30682543
MIF_EGFR	MIF_EGFR	MIF	EGFR	26280537
MIF_CXCR2	MIF_CXCR2	MIF	CXCR2	18852457
OSM_LIFR	OSM_LIFR	OSM	LIFR	10854424
OSM_IL6ST	OSM_IL6ST	OSM	IL6ST	16051226
OSM_OSMR	OSM_OSMR	OSM	OSMR	8999038
TCN2_LRP2	TCN2_LRP2	TCN2	LRP2	8710919
TCN2_CNR1	TCN2_CNR1	TCN2	CNR1	32196115
LGALS1_ITGB1	LGALS1_ITGB1	LGALS1	ITGB1	14550305
LGALS1_PTPRC	LGALS1_PTPRC	LGALS1	PTPRC	10369126
NID2_COL13A1	NID2_COL13A1	NID2	COL13A1	11956183
GZMB_CHRM3	GZMB_CHRM3	GZMB	CHRM3	11665980
GZMB_IGF2R	GZMB_IGF2R	GZMB	IGF2R	11081635
RSPO4_LGR6	RSPO4_LGR6	RSPO4	LGR6	21727895
RSPO4_LGR4	RSPO4_LGR4	RSPO4	LGR4	21693646
RSPO4_LGR5	RSPO4_LGR5	RSPO4	LGR5	21693646
OXT_AVPR2	OXT_AVPR2	OXT	AVPR2	9884074
OXT_AVPR1B	OXT_AVPR1B	OXT	AVPR1B	16158071
OXT_AVPR1A	OXT_AVPR1A	OXT	AVPR1A	8106369
F9_LRP1	F9_LRP1	F9	LRP1	11560943
PCSK1N_GPR171	PCSK1N_GPR171	PCSK1N	GPR171	31308196
TIMP1_FGFR2	TIMP1_FGFR2	TIMP1	FGFR2	32103204
TIMP1_CD63	TIMP1_CD63	TIMP1	CD63	16917503
MMP2_PECAM1	MMP2_PECAM1	MMP2	PECAM1	30793207
MMP2_CCR2	MMP2_CCR2	MMP2	CCR2	30132565
MMP2_SDC2	MMP2_SDC2	MMP2	SDC2	17623663
MMP2_FGFR1	MMP2_FGFR1	MMP2	FGFR1	8692946
CCL22_DPP4	CCL22_DPP4	CCL22	DPP4	24218476
CCL17_CCR8	CCL17_CCR8	CCL17	CCR8	10699158
TG_ASGR1	TG_ASGR1	TG	ASGR1	12477859
TG_LRP2	TG_LRP2	TG	LRP2	11029276
TG_TPO	TG_TPO	TG	TPO	28153798
SFRP1_FZD2	SFRP1_FZD2	SFRP1	FZD2	2,619,831,932,196,110
SFRP1_FZD6	SFRP1_FZD6	SFRP1	FZD6	10347172
PLAT_ITGAM	PLAT_ITGAM	PLAT	ITGAM	22677557
PLAT_LRP1	PLAT_LRP1	PLAT	LRP1	10632583
PLAT_ITGB2	PLAT_ITGB2	PLAT	ITGB2	32196115
DKK4_LRP6	DKK4_LRP6	DKK4	LRP6	29925589
DKK4_LRP5	DKK4_LRP5	DKK4	LRP5	29925589
LHB_PTH1R	LHB_PTH1R	LHB	PTH1R	32196115
LHB_ADCYAP1R1	LHB_ADCYAP1R1	LHB	ADCYAP1R1	32196115
LHB_RAMP2	LHB_RAMP2	LHB	RAMP2	32196115
LHB_VIPR1	LHB_VIPR1	LHB	VIPR1	32196115
LHB_RAMP3	LHB_RAMP3	LHB	RAMP3	32196115
LHB_GPR20	LHB_GPR20	LHB	GPR20	32196115
LHB_ADRB2	LHB_ADRB2	LHB	ADRB2	32196115
LHB_ADRB3	LHB_ADRB3	LHB	ADRB3	32196115
LHB_TSHR	LHB_TSHR	LHB	TSHR	32196115
LHB_GPR84	LHB_GPR84	LHB	GPR84	32196115
AMH_ACVR1	AMH_ACVR1	AMH	ACVR1	14656470
AMH_EGFR	AMH_EGFR	AMH	EGFR	8596488
AMH_AMHR2	AMH_AMHR2	AMH	AMHR2	7997230
RETN_GPR25	RETN_GPR25	RETN	GPR25	32103204
EBI3_IL27RA	EBI3_IL27RA	EBI3	IL27RA	12121660
EBI3_IL6ST	EBI3_IL6ST	EBI3	IL6ST	22306691
TGFB1_ENG	TGFB1_ENG	TGFB1	ENG	12015308
TGFB1_EGFR	TGFB1_EGFR	TGFB1	EGFR	32103204
TGFB1_SMAD3	TGFB1_SMAD3	TGFB1	SMAD3	32196115
TGFB1_TGFBR2	TGFB1_TGFBR2	TGFB1	TGFBR2	10716993
TGFB1_ITGB3	TGFB1_ITGB3	TGFB1	ITGB3	32196115
TGFB1_TGFBR1	TGFB1_TGFBR1	TGFB1	TGFBR1	12809600
TGFB1_ACVRL1	TGFB1_ACVRL1	TGFB1	ACVRL1	10716993
TGFB1_ITGB6	TGFB1_ITGB6	TGFB1	ITGB6	10025398
TGFB1_ITGAV	TGFB1_ITGAV	TGFB1	ITGAV	11970960
TGFB1_ITGB1	TGFB1_ITGB1	TGFB1	ITGB1	12415008
TGFB1_CAV1	TGFB1_CAV1	TGFB1	CAV1	32196115
TGFB1_SDC2	TGFB1_SDC2	TGFB1	SDC2	14976204
TGFB1_ITGB8	TGFB1_ITGB8	TGFB1	ITGB8	11970960
TGFB1_CXCR4	TGFB1_CXCR4	TGFB1	CXCR4	32196115
TGFB1_ITGB5	TGFB1_ITGB5	TGFB1	ITGB5	32196115
ICAM5_ITGAL	ICAM5_ITGAL	ICAM5	ITGAL	10741396
ICAM5_ITGB2	ICAM5_ITGB2	ICAM5	ITGB2	10741396
CEACAM5_CD1D	CEACAM5_CD1D	CEACAM5	CD1D	24104458
COMP_ITGB1	COMP_ITGB1	COMP	ITGB1	32196115
COMP_ITGB3	COMP_ITGB3	COMP	ITGB3	32196115
HGF_CD44	HGF_CD44	HGF	CD44	10037743
HGF_SDC1	HGF_SDC1	HGF	SDC1	11830493
HGF_ITGB1	HGF_ITGB1	HGF	ITGB1	32196115
HGF_SDC2	HGF_SDC2	HGF	SDC2	8157651
HGF_NRP1	HGF_NRP1	HGF	NRP1	18065694
HGF_ST14	HGF_ST14	HGF	ST14	1,237,281,917,255,530
LAMB1_ITGA7	LAMB1_ITGA7	LAMB1	ITGA7	32196115
LAMB1_ITGAV	LAMB1_ITGAV	LAMB1	ITGAV	32196115
LAMB1_ITGB1	LAMB1_ITGB1	LAMB1	ITGB1	10842354
LAMB1_ITGA6	LAMB1_ITGA6	LAMB1	ITGA6	10842354
LAMB1_ITGA1	LAMB1_ITGA1	LAMB1	ITGA1	32196115
LAMB1_ITGA2	LAMB1_ITGA2	LAMB1	ITGA2	32196115
WNT16_FZD6	WNT16_FZD6	WNT16	FZD6	32196115
NAMPT_ADORA2A	NAMPT_ADORA2A	NAMPT	ADORA2A	32103204
[truncated: 3,787 more rows]
