# Supplementary material for: VGAE-CCI: variational graph autoencoder-based construction of 3D spatial cell–cell communication network
Source: Brief Bioinform. 2024 Nov 24;26(1):bbae619. doi: 10.1093/bib/bbae619 (PMC11586124; doi:10.1093/bib/bbae619)
Supplement: Supplementary_Data_2_bbae619 [file supplementary_data_2_bbae619.zip]

Archive with 1 entries (1 files):
- Supplementary_Data_2_bbae619.csv
