# Supplementary material for: VGAE-CCI: variational graph autoencoder-based construction of 3D spatial cell–cell communication network
Source: Brief Bioinform. 2024 Nov 24;26(1):bbae619. doi: 10.1093/bib/bbae619 (PMC11586124; doi:10.1093/bib/bbae619)
Supplement: Supplementary_Data_2_bbae619 [file supplementary_data_2_bbae619.zip › Supplementary_Data_2_bbae619.csv]

	interaction_name	ligand	receptor	evidence
TGFB1_TGFBR1_TGFBR2	TGFB1_TGFBR1_TGFBR2	Tgfb1	TGFbR1_R2	KEGG: mmu04350
TGFB2_TGFBR1_TGFBR2	TGFB2_TGFBR1_TGFBR2	Tgfb2	TGFbR1_R2	KEGG: mmu04350
TGFB3_TGFBR1_TGFBR2	TGFB3_TGFBR1_TGFBR2	Tgfb3	TGFbR1_R2	KEGG: mmu04350
TGFB1_ACVR1B_TGFBR2	TGFB1_ACVR1B_TGFBR2	Tgfb1	ACVR1B_TGFbR2	PMID: 27449815
TGFB1_ACVR1C_TGFBR2	TGFB1_ACVR1C_TGFBR2	Tgfb1	ACVR1C_TGFbR2	PMID: 27449815
TGFB2_ACVR1B_TGFBR2	TGFB2_ACVR1B_TGFBR2	Tgfb2	ACVR1B_TGFbR2	PMID: 27449815
TGFB2_ACVR1C_TGFBR2	TGFB2_ACVR1C_TGFBR2	Tgfb2	ACVR1C_TGFbR2	PMID: 27449815
TGFB3_ACVR1B_TGFBR2	TGFB3_ACVR1B_TGFBR2	Tgfb3	ACVR1B_TGFbR2	PMID: 27449815
TGFB3_ACVR1C_TGFBR2	TGFB3_ACVR1C_TGFBR2	Tgfb3	ACVR1C_TGFbR2	PMID: 27449815
TGFB1_ACVR1_TGFBR1	TGFB1_ACVR1_TGFBR1	Tgfb1	ACVR1_TGFbR	PMID: 29376829
TGFB2_ACVR1_TGFBR1	TGFB2_ACVR1_TGFBR1	Tgfb2	ACVR1_TGFbR	PMID: 29376829
TGFB3_ACVR1_TGFBR1	TGFB3_ACVR1_TGFBR1	Tgfb3	ACVR1_TGFbR	PMID: 29376829
BMP2_BMPR1A_ACVR2A	BMP2_BMPR1A_ACVR2A	Bmp2	BMPR1A_ACVR2A	KEGG: mmu04350; PMID:26893264
BMP2_BMPR1A_ACVR2B	BMP2_BMPR1A_ACVR2B	Bmp2	BMPR1A_ACVR2B	KEGG: mmu04350; PMID:26893264
BMP2_BMPR1A_BMPR2	BMP2_BMPR1A_BMPR2	Bmp2	BMPR1A_BMPR2	KEGG: mmu04350; PMID:26893264
BMP2_BMPR1B_ACVR2A	BMP2_BMPR1B_ACVR2A	Bmp2	BMPR1B_ACVR2A	KEGG: mmu04350; PMID:26893264
BMP2_BMPR1B_ACVR2B	BMP2_BMPR1B_ACVR2B	Bmp2	BMPR1B_ACVR2B	KEGG: mmu04350; PMID:26893264
BMP2_BMPR1B_BMPR2	BMP2_BMPR1B_BMPR2	Bmp2	BMPR1B_BMPR2	KEGG: mmu04350; PMID:26893264
BMP4_BMPR1A_ACVR2A	BMP4_BMPR1A_ACVR2A	Bmp4	BMPR1A_ACVR2A	KEGG: mmu04350; PMID:26893264
BMP4_BMPR1A_ACVR2B	BMP4_BMPR1A_ACVR2B	Bmp4	BMPR1A_ACVR2B	KEGG: mmu04350; PMID:26893264
BMP4_BMPR1A_BMPR2	BMP4_BMPR1A_BMPR2	Bmp4	BMPR1A_BMPR2	KEGG: mmu04350; PMID:26893264
BMP4_BMPR1B_ACVR2A	BMP4_BMPR1B_ACVR2A	Bmp4	BMPR1B_ACVR2A	KEGG: mmu04350; PMID:26893264
BMP4_BMPR1B_ACVR2B	BMP4_BMPR1B_ACVR2B	Bmp4	BMPR1B_ACVR2B	KEGG: mmu04350; PMID:26893264
BMP4_BMPR1B_BMPR2	BMP4_BMPR1B_BMPR2	Bmp4	BMPR1B_BMPR2	KEGG: mmu04350; PMID:26893264
GDF5_BMPR1A_ACVR2A	GDF5_BMPR1A_ACVR2A	Gdf5	BMPR1A_ACVR2A	KEGG: mmu04350; PMID:26893264
GDF5_BMPR1A_ACVR2B	GDF5_BMPR1A_ACVR2B	Gdf5	BMPR1A_ACVR2B	KEGG: mmu04350; PMID:26893264
GDF5_BMPR1A_BMPR2	GDF5_BMPR1A_BMPR2	Gdf5	BMPR1A_BMPR2	KEGG: mmu04350; PMID:26893264
GDF5_BMPR1B_ACVR2A	GDF5_BMPR1B_ACVR2A	Gdf5	BMPR1B_ACVR2A	KEGG: mmu04350; PMID:26893264
GDF5_BMPR1B_ACVR2B	GDF5_BMPR1B_ACVR2B	Gdf5	BMPR1B_ACVR2B	KEGG: mmu04350; PMID:26893264
GDF5_BMPR1B_BMPR2	GDF5_BMPR1B_BMPR2	Gdf5	BMPR1B_BMPR2	KEGG: mmu04350; PMID:26893264
GDF6_BMPR1A_ACVR2A	GDF6_BMPR1A_ACVR2A	Gdf6	BMPR1A_ACVR2A	KEGG: mmu04350; PMID:26893264
GDF6_BMPR1A_ACVR2B	GDF6_BMPR1A_ACVR2B	Gdf6	BMPR1A_ACVR2B	KEGG: mmu04350; PMID:26893264
GDF6_BMPR1A_BMPR2	GDF6_BMPR1A_BMPR2	Gdf6	BMPR1A_BMPR2	KEGG: mmu04350; PMID:26893264
GDF6_BMPR1B_ACVR2A	GDF6_BMPR1B_ACVR2A	Gdf6	BMPR1B_ACVR2A	KEGG: mmu04350; PMID:26893264
GDF6_BMPR1B_ACVR2B	GDF6_BMPR1B_ACVR2B	Gdf6	BMPR1B_ACVR2B	KEGG: mmu04350; PMID:26893264
GDF6_BMPR1B_BMPR2	GDF6_BMPR1B_BMPR2	Gdf6	BMPR1B_BMPR2	KEGG: mmu04350; PMID:26893264
GDF7_BMPR1A_ACVR2A	GDF7_BMPR1A_ACVR2A	Gdf7	BMPR1A_ACVR2A	KEGG: mmu04350; PMID:26893264
GDF7_BMPR1A_ACVR2B	GDF7_BMPR1A_ACVR2B	Gdf7	BMPR1A_ACVR2B	KEGG: mmu04350; PMID:26893264
GDF7_BMPR1A_BMPR2	GDF7_BMPR1A_BMPR2	Gdf7	BMPR1A_BMPR2	KEGG: mmu04350; PMID:26893264
GDF7_BMPR1B_ACVR2A	GDF7_BMPR1B_ACVR2A	Gdf7	BMPR1B_ACVR2A	KEGG: mmu04350; PMID:26893264
GDF7_BMPR1B_ACVR2B	GDF7_BMPR1B_ACVR2B	Gdf7	BMPR1B_ACVR2B	KEGG: mmu04350; PMID:26893264
GDF7_BMPR1B_BMPR2	GDF7_BMPR1B_BMPR2	Gdf7	BMPR1B_BMPR2	KEGG: mmu04350; PMID:26893264
BMP15_BMPR1B_BMPR2	BMP15_BMPR1B_BMPR2	Bmp15	BMPR1B_BMPR2	KEGG: mmu04350; PMID:26893264
BMP5_ACVR1_ACVR2A	BMP5_ACVR1_ACVR2A	Bmp5	ACVR1_ACVR2A	KEGG: mmu04350; PMID:26893264
BMP5_ACVR1_ACVR2B	BMP5_ACVR1_ACVR2B	Bmp5	ACVR1_ACVR2B	KEGG: mmu04350; PMID:26893264
BMP5_ACVR1_BMPR2	BMP5_ACVR1_BMPR2	Bmp5	ACVR1_BMPR2	KEGG: mmu04350; PMID:26893264
BMP5_BMPR1A_ACVR2A	BMP5_BMPR1A_ACVR2A	Bmp5	BMPR1A_ACVR2A	KEGG: mmu04350; PMID:26893264
BMP5_BMPR1A_ACVR2B	BMP5_BMPR1A_ACVR2B	Bmp5	BMPR1A_ACVR2B	KEGG: mmu04350; PMID:26893264
BMP5_BMPR1A_BMPR2	BMP5_BMPR1A_BMPR2	Bmp5	BMPR1A_BMPR2	KEGG: mmu04350; PMID:26893264
BMP5_BMPR1B_ACVR2A	BMP5_BMPR1B_ACVR2A	Bmp5	BMPR1B_ACVR2A	KEGG: mmu04350; PMID:26893264
BMP5_BMPR1B_ACVR2B	BMP5_BMPR1B_ACVR2B	Bmp5	BMPR1B_ACVR2B	KEGG: mmu04350; PMID:26893264
BMP5_BMPR1B_BMPR2	BMP5_BMPR1B_BMPR2	Bmp5	BMPR1B_BMPR2	KEGG: mmu04350; PMID:26893264
BMP6_ACVR1_ACVR2A	BMP6_ACVR1_ACVR2A	Bmp6	ACVR1_ACVR2A	KEGG: mmu04350; PMID:26893264
BMP6_ACVR1_ACVR2B	BMP6_ACVR1_ACVR2B	Bmp6	ACVR1_ACVR2B	KEGG: mmu04350; PMID:26893264
BMP6_ACVR1_BMPR2	BMP6_ACVR1_BMPR2	Bmp6	ACVR1_BMPR2	KEGG: mmu04350; PMID:26893264
BMP6_BMPR1A_ACVR2A	BMP6_BMPR1A_ACVR2A	Bmp6	BMPR1A_ACVR2A	KEGG: mmu04350; PMID:26893264
BMP6_BMPR1A_ACVR2B	BMP6_BMPR1A_ACVR2B	Bmp6	BMPR1A_ACVR2B	KEGG: mmu04350; PMID:26893264
BMP6_BMPR1A_BMPR2	BMP6_BMPR1A_BMPR2	Bmp6	BMPR1A_BMPR2	KEGG: mmu04350; PMID:26893264
BMP6_BMPR1B_ACVR2A	BMP6_BMPR1B_ACVR2A	Bmp6	BMPR1B_ACVR2A	KEGG: mmu04350; PMID:26893264
BMP6_BMPR1B_ACVR2B	BMP6_BMPR1B_ACVR2B	Bmp6	BMPR1B_ACVR2B	KEGG: mmu04350; PMID:26893264
BMP6_BMPR1B_BMPR2	BMP6_BMPR1B_BMPR2	Bmp6	BMPR1B_BMPR2	KEGG: mmu04350; PMID:26893264
BMP7_ACVR1_ACVR2A	BMP7_ACVR1_ACVR2A	Bmp7	ACVR1_ACVR2A	KEGG: mmu04350; PMID:26893264
BMP7_ACVR1_ACVR2B	BMP7_ACVR1_ACVR2B	Bmp7	ACVR1_ACVR2B	KEGG: mmu04350; PMID:26893264
BMP7_ACVR1_BMPR2	BMP7_ACVR1_BMPR2	Bmp7	ACVR1_BMPR2	KEGG: mmu04350; PMID:26893264
BMP7_BMPR1A_ACVR2A	BMP7_BMPR1A_ACVR2A	Bmp7	BMPR1A_ACVR2A	KEGG: mmu04350; PMID:26893264
BMP7_BMPR1A_ACVR2B	BMP7_BMPR1A_ACVR2B	Bmp7	BMPR1A_ACVR2B	KEGG: mmu04350; PMID:26893264
BMP7_BMPR1A_BMPR2	BMP7_BMPR1A_BMPR2	Bmp7	BMPR1A_BMPR2	KEGG: mmu04350; PMID:26893264
BMP7_BMPR1B_ACVR2A	BMP7_BMPR1B_ACVR2A	Bmp7	BMPR1B_ACVR2A	KEGG: mmu04350; PMID:26893264
BMP7_BMPR1B_ACVR2B	BMP7_BMPR1B_ACVR2B	Bmp7	BMPR1B_ACVR2B	KEGG: mmu04350; PMID:26893264
BMP7_BMPR1B_BMPR2	BMP7_BMPR1B_BMPR2	Bmp7	BMPR1B_BMPR2	KEGG: mmu04350; PMID:26893264
BMP8A_ACVR1_ACVR2A	BMP8A_ACVR1_ACVR2A	Bmp8a	ACVR1_ACVR2A	KEGG: mmu04350; PMID:26893264
BMP8A_ACVR1_ACVR2B	BMP8A_ACVR1_ACVR2B	Bmp8a	ACVR1_ACVR2B	KEGG: mmu04350; PMID:26893264
BMP8A_ACVR1_BMPR2	BMP8A_ACVR1_BMPR2	Bmp8a	ACVR1_BMPR2	KEGG: mmu04350; PMID:26893264
BMP8A_BMPR1A_ACVR2A	BMP8A_BMPR1A_ACVR2A	Bmp8a	BMPR1A_ACVR2A	KEGG: mmu04350; PMID:26893264
BMP8A_BMPR1A_ACVR2B	BMP8A_BMPR1A_ACVR2B	Bmp8a	BMPR1A_ACVR2B	KEGG: mmu04350; PMID:26893264
BMP8A_BMPR1A_BMPR2	BMP8A_BMPR1A_BMPR2	Bmp8a	BMPR1A_BMPR2	KEGG: mmu04350; PMID:26893264
BMP8A_BMPR1B_ACVR2A	BMP8A_BMPR1B_ACVR2A	Bmp8a	BMPR1B_ACVR2A	KEGG: mmu04350; PMID:26893264
BMP8A_BMPR1B_ACVR2B	BMP8A_BMPR1B_ACVR2B	Bmp8a	BMPR1B_ACVR2B	KEGG: mmu04350; PMID:26893264
BMP8A_BMPR1B_BMPR2	BMP8A_BMPR1B_BMPR2	Bmp8a	BMPR1B_BMPR2	KEGG: mmu04350; PMID:26893264
BMP8B_ACVR1_ACVR2A	BMP8B_ACVR1_ACVR2A	Bmp8b	ACVR1_ACVR2A	KEGG: mmu04350; PMID:26893264
BMP8B_ACVR1_ACVR2B	BMP8B_ACVR1_ACVR2B	Bmp8b	ACVR1_ACVR2B	KEGG: mmu04350; PMID:26893264
BMP8B_ACVR1_BMPR2	BMP8B_ACVR1_BMPR2	Bmp8b	ACVR1_BMPR2	KEGG: mmu04350; PMID:26893264
BMP8B_BMPR1A_ACVR2A	BMP8B_BMPR1A_ACVR2A	Bmp8b	BMPR1A_ACVR2A	KEGG: mmu04350; PMID:26893264
BMP8B_BMPR1A_ACVR2B	BMP8B_BMPR1A_ACVR2B	Bmp8b	BMPR1A_ACVR2B	KEGG: mmu04350; PMID:26893264
BMP8B_BMPR1A_BMPR2	BMP8B_BMPR1A_BMPR2	Bmp8b	BMPR1A_BMPR2	KEGG: mmu04350; PMID:26893264
BMP8B_BMPR1B_ACVR2A	BMP8B_BMPR1B_ACVR2A	Bmp8b	BMPR1B_ACVR2A	KEGG: mmu04350; PMID:26893264
BMP8B_BMPR1B_ACVR2B	BMP8B_BMPR1B_ACVR2B	Bmp8b	BMPR1B_ACVR2B	KEGG: mmu04350; PMID:26893264
BMP8B_BMPR1B_BMPR2	BMP8B_BMPR1B_BMPR2	Bmp8b	BMPR1B_BMPR2	KEGG: mmu04350; PMID:26893264
BMP10_ACVRL1_BMPR2	BMP10_ACVRL1_BMPR2	Bmp10	ACVRL1_BMPR2	KEGG: mmu04350; PMID:26893264; PMID: 25620979
BMP10_ACVRL1_ACVR2A	BMP10_ACVRL1_ACVR2A	Bmp10	ACVRL1_ACVR2A	KEGG: mmu04350; PMID:26893264; PMID: 25620979
GDF2_ACVRL1_BMPR2	GDF2_ACVRL1_BMPR2	Gdf2	ACVRL1_BMPR2	KEGG: mmu04350; PMID:26893264
GDF2_ACVRL1_ACVR2A	GDF2_ACVRL1_ACVR2A	Gdf2	ACVRL1_ACVR2A	KEGG: mmu04350; PMID:26893264
GDF9_ACVR1B_BMPR2	GDF9_ACVR1B_BMPR2	Gdf9	ACVR1B_BMPR2	KEGG: mmu04350
GDF10_ACVR1B_ACVR2A	GDF10_ACVR1B_ACVR2A	Gdf10	ACVR1B_ACVR2A	KEGG: mmu04350
GDF11_TGFBR1_ACVR2A	GDF11_TGFBR1_ACVR2A	Gdf11	TGFBR1_ACVR2A	KEGG: mmu04350
GDF11_TGFBR1_ACVR2B	GDF11_TGFBR1_ACVR2B	Gdf11	TGFBR1_ACVR2B	KEGG: mmu04350
GDF11_ACVR1B_ACVR2B	GDF11_ACVR1B_ACVR2B	Gdf11	ACVR1B_ACVR2B	KEGG: mmu04350
GDF15_TGFBR2	GDF15_TGFBR2	Gdf15	Tgfbr2	KEGG: mmu04350
MSTN_TGFBR1_ACVR2B	MSTN_TGFBR1_ACVR2B	Mstn	TGFBR1_ACVR2B	KEGG: mmu04060
MSTN_ACVR1B_ACVR2B	MSTN_ACVR1B_ACVR2B	Mstn	ACVR1B_ACVR2B	KEGG: mmu04060
MSTN_ACVR1B_ACVR2A	MSTN_ACVR1B_ACVR2A	Mstn	ACVR1B_ACVR2A	KEGG: mmu04060
MSTN_TGFBR1_ACVR2A	MSTN_TGFBR1_ACVR2A	Mstn	TGFBR1_ACVR2A	KEGG: mmu04060
AMH_AMHR2_ACVR1	AMH_AMHR2_ACVR1	Amh	AMHR2_ACVR1	KEGG: mmu04060
AMH_AMHR2_BMPR1A	AMH_AMHR2_BMPR1A	Amh	AMHR2_BMPR1A	KEGG: mmu04060
GDNF_GFRA1	GDNF_GFRA1	Gdnf	GFRA1_RET	PMID: 11544105
NRTN_GFRA2	NRTN_GFRA2	Nrtn	GFRA2_RET	PMID: 11544105
ARTN_GFRA3	ARTN_GFRA3	Artn	GFRA3_RET	PMID: 11544105
PSPN_GFRA4	PSPN_GFRA4	Pspn	GFRA4_RET	PMID: 11544105
ARTN_GFRA1	ARTN_GFRA1	Artn	GFRA1_RET	PMID: 11544105
NODAL_ACVR1B_ACVR2A	NODAL_ACVR1B_ACVR2A	Nodal	ACVR1B_ACVR2A_CFC1	KEGG: mmu04350; PMID: 17287255
NODAL_ACVR1C_ACVR2A	NODAL_ACVR1C_ACVR2A	Nodal	ACVR1C_ACVR2A_CFC1	KEGG: mmu04350; PMID: 17287255
NODAL_ACVR1B_ACVR2B	NODAL_ACVR1B_ACVR2B	Nodal	ACVR1B_ACVR2B_CFC1	KEGG: mmu04350; PMID: 17287255
NODAL_ACVR1C_ACVR2B	NODAL_ACVR1C_ACVR2B	Nodal	ACVR1C_ACVR2B_CFC1	KEGG: mmu04350; PMID: 17287255
GDF1_ACVR1B_ACVR2A	GDF1_ACVR1B_ACVR2A	Gdf1	ACVR1B_ACVR2A_CFC1	KEGG: mmu04350; PMID: 17287255
GDF1_ACVR1B_ACVR2B	GDF1_ACVR1B_ACVR2B	Gdf1	ACVR1B_ACVR2B_CFC1	KEGG: mmu04350; PMID: 17287255
GDF1_ACVR1C_ACVR2A	GDF1_ACVR1C_ACVR2A	Gdf1	ACVR1C_ACVR2A_CFC1	KEGG: mmu04350; PMID: 17287255
GDF1_ACVR1C_ACVR2B	GDF1_ACVR1C_ACVR2B	Gdf1	ACVR1C_ACVR2B_CFC1	KEGG: mmu04350; PMID: 17287255
GDF3_ACVR1B_ACVR2A	GDF3_ACVR1B_ACVR2A	Gdf3	ACVR1B_ACVR2A_CFC1	KEGG: mmu04350; PMID: 17287255
GDF3_ACVR1B_ACVR2B	GDF3_ACVR1B_ACVR2B	Gdf3	ACVR1B_ACVR2B_CFC1	KEGG: mmu04350; PMID: 17287255
GDF3_ACVR1C_ACVR2A	GDF3_ACVR1C_ACVR2A	Gdf3	ACVR1C_ACVR2A_CFC1	KEGG: mmu04350; PMID: 17287255
GDF3_ACVR1C_ACVR2B	GDF3_ACVR1C_ACVR2B	Gdf3	ACVR1C_ACVR2B_CFC1	KEGG: mmu04350; PMID: 17287255
INHBA_ACVR1B_ACVR2A	INHBA_ACVR1B_ACVR2A	Inhba	ACVR1B_ACVR2A	KEGG: mmu04350
INHBA_ACVR1B_ACVR2B	INHBA_ACVR1B_ACVR2B	Inhba	ACVR1B_ACVR2B	KEGG: mmu04350
INHBB_ACVR1B_ACVR2A	INHBB_ACVR1B_ACVR2A	Inhbb	ACVR1B_ACVR2A	KEGG: mmu04350
INHBB_ACVR1B_ACVR2B	INHBB_ACVR1B_ACVR2B	Inhbb	ACVR1B_ACVR2B	KEGG: mmu04350
INHBB_ACVR1C_ACVR2A	INHBB_ACVR1C_ACVR2A	Inhbb	ACVR1C_ACVR2A	KEGG: mmu04350
INHBB_ACVR1C_ACVR2B	INHBB_ACVR1C_ACVR2B	Inhbb	ACVR1C_ACVR2B	KEGG: mmu04350
INHBC_ACVR1B_ACVR2A	INHBC_ACVR1B_ACVR2A	Inhbc	ACVR1B_ACVR2A	KEGG: mmu04350
INHBC_ACVR1B_ACVR2B	INHBC_ACVR1B_ACVR2B	Inhbc	ACVR1B_ACVR2B	KEGG: mmu04350
INHBC_ACVR1C_ACVR2A	INHBC_ACVR1C_ACVR2A	Inhbc	ACVR1C_ACVR2A	KEGG: mmu04350
INHBC_ACVR1C_ACVR2B	INHBC_ACVR1C_ACVR2B	Inhbc	ACVR1C_ACVR2B	KEGG: mmu04350
INHBE_ACVR1B_ACVR2A	INHBE_ACVR1B_ACVR2A	Inhbe	ACVR1B_ACVR2A	KEGG: mmu04350
INHBE_ACVR1B_ACVR2B	INHBE_ACVR1B_ACVR2B	Inhbe	ACVR1B_ACVR2B	KEGG: mmu04350
INHBE_ACVR1C_ACVR2A	INHBE_ACVR1C_ACVR2A	Inhbe	ACVR1C_ACVR2A	KEGG: mmu04350
INHBE_ACVR1C_ACVR2B	INHBE_ACVR1C_ACVR2B	Inhbe	ACVR1C_ACVR2B	KEGG: mmu04350
INHBABB_ACVR1B_ACVR2A	INHBABB_ACVR1B_ACVR2A	Activin AB	ACVR1B_ACVR2A	PMID: 2457849; PMID: 22991378
INHBABB_ACVR1B_ACVR2B	INHBABB_ACVR1B_ACVR2B	Activin AB	ACVR1B_ACVR2B	PMID: 2457849; PMID: 22991378
INHBABB_ACVR1C_ACVR2A	INHBABB_ACVR1C_ACVR2A	Activin AB	ACVR1C_ACVR2A	PMID: 2457849; PMID: 22991378
INHB_ACVR1C_ACVR2B	INHB_ACVR1C_ACVR2B	Activin AB	ACVR1C_ACVR2B	PMID: 2457849; PMID: 22991378
INHABA_ACVR2A	INHABA_ACVR2A	Inhibin A	Acvr2a	PMID: 15027884
INHABB_ACVR2B	INHABB_ACVR2B	Inhibin B	Acvr2b	PMID: 15027884
WNT1_FZD1_LRP5	WNT1_FZD1_LRP5	Wnt1	FZD1_LRP5	KEGG: mmu04310; PMID: 23209147
WNT1_FZD10_LRP5	WNT1_FZD10_LRP5	Wnt1	FZD10_LRP5	KEGG: mmu04310; PMID: 23209147
WNT1_FZD2_LRP5	WNT1_FZD2_LRP5	Wnt1	FZD2_LRP5	KEGG: mmu04310; PMID: 23209147
WNT1_FZD3_LRP5	WNT1_FZD3_LRP5	Wnt1	FZD3_LRP5	KEGG: mmu04310; PMID: 23209147
WNT1_FZD4_LRP5	WNT1_FZD4_LRP5	Wnt1	FZD4_LRP5	KEGG: mmu04310; PMID: 23209147
WNT1_FZD5_LRP5	WNT1_FZD5_LRP5	Wnt1	FZD5_LRP5	KEGG: mmu04310; PMID: 23209147
WNT1_FZD6_LRP5	WNT1_FZD6_LRP5	Wnt1	FZD6_LRP5	KEGG: mmu04310; PMID: 23209147
WNT1_FZD7_LRP5	WNT1_FZD7_LRP5	Wnt1	FZD7_LRP5	KEGG: mmu04310; PMID: 23209147
WNT1_FZD8_LRP5	WNT1_FZD8_LRP5	Wnt1	FZD8_LRP5	KEGG: mmu04310; PMID: 23209147
WNT1_FZD9_LRP5	WNT1_FZD9_LRP5	Wnt1	FZD9_LRP5	KEGG: mmu04310; PMID: 23209147
WNT10A_FZD1_LRP5	WNT10A_FZD1_LRP5	Wnt10a	FZD1_LRP5	KEGG: mmu04310; PMID: 23209147
WNT10A_FZD10_LRP5	WNT10A_FZD10_LRP5	Wnt10a	FZD10_LRP5	KEGG: mmu04310; PMID: 23209147
WNT10A_FZD2_LRP5	WNT10A_FZD2_LRP5	Wnt10a	FZD2_LRP5	KEGG: mmu04310; PMID: 23209147
WNT10A_FZD3_LRP5	WNT10A_FZD3_LRP5	Wnt10a	FZD3_LRP5	KEGG: mmu04310; PMID: 23209147
WNT10A_FZD4_LRP5	WNT10A_FZD4_LRP5	Wnt10a	FZD4_LRP5	KEGG: mmu04310; PMID: 23209147
WNT10A_FZD5_LRP5	WNT10A_FZD5_LRP5	Wnt10a	FZD5_LRP5	KEGG: mmu04310; PMID: 23209147
WNT10A_FZD6_LRP5	WNT10A_FZD6_LRP5	Wnt10a	FZD6_LRP5	KEGG: mmu04310; PMID: 23209147
WNT10A_FZD7_LRP5	WNT10A_FZD7_LRP5	Wnt10a	FZD7_LRP5	KEGG: mmu04310; PMID: 23209147
WNT10A_FZD8_LRP5	WNT10A_FZD8_LRP5	Wnt10a	FZD8_LRP5	KEGG: mmu04310; PMID: 23209147
WNT10A_FZD9_LRP5	WNT10A_FZD9_LRP5	Wnt10a	FZD9_LRP5	KEGG: mmu04310; PMID: 23209147
WNT10B_FZD1_LRP5	WNT10B_FZD1_LRP5	Wnt10b	FZD1_LRP5	KEGG: mmu04310; PMID: 23209147
WNT10B_FZD10_LRP5	WNT10B_FZD10_LRP5	Wnt10b	FZD10_LRP5	KEGG: mmu04310; PMID: 23209147
WNT10B_FZD2_LRP5	WNT10B_FZD2_LRP5	Wnt10b	FZD2_LRP5	KEGG: mmu04310; PMID: 23209147
WNT10B_FZD3_LRP5	WNT10B_FZD3_LRP5	Wnt10b	FZD3_LRP5	KEGG: mmu04310; PMID: 23209147
WNT10B_FZD4_LRP5	WNT10B_FZD4_LRP5	Wnt10b	FZD4_LRP5	KEGG: mmu04310; PMID: 23209147
WNT10B_FZD5_LRP5	WNT10B_FZD5_LRP5	Wnt10b	FZD5_LRP5	KEGG: mmu04310; PMID: 23209147
WNT10B_FZD6_LRP5	WNT10B_FZD6_LRP5	Wnt10b	FZD6_LRP5	KEGG: mmu04310; PMID: 23209147
WNT10B_FZD7_LRP5	WNT10B_FZD7_LRP5	Wnt10b	FZD7_LRP5	KEGG: mmu04310; PMID: 23209147
WNT10B_FZD8_LRP5	WNT10B_FZD8_LRP5	Wnt10b	FZD8_LRP5	KEGG: mmu04310; PMID: 23209147
WNT10B_FZD9_LRP5	WNT10B_FZD9_LRP5	Wnt10b	FZD9_LRP5	KEGG: mmu04310; PMID: 23209147
WNT16_FZD1_LRP5	WNT16_FZD1_LRP5	Wnt16	FZD1_LRP5	KEGG: mmu04310; PMID: 23209147
WNT16_FZD10_LRP5	WNT16_FZD10_LRP5	Wnt16	FZD10_LRP5	KEGG: mmu04310; PMID: 23209147
WNT16_FZD2_LRP5	WNT16_FZD2_LRP5	Wnt16	FZD2_LRP5	KEGG: mmu04310; PMID: 23209147
WNT16_FZD3_LRP5	WNT16_FZD3_LRP5	Wnt16	FZD3_LRP5	KEGG: mmu04310; PMID: 23209147
WNT16_FZD4_LRP5	WNT16_FZD4_LRP5	Wnt16	FZD4_LRP5	KEGG: mmu04310; PMID: 23209147
WNT16_FZD5_LRP5	WNT16_FZD5_LRP5	Wnt16	FZD5_LRP5	KEGG: mmu04310; PMID: 23209147
WNT16_FZD6_LRP5	WNT16_FZD6_LRP5	Wnt16	FZD6_LRP5	KEGG: mmu04310; PMID: 23209147
WNT16_FZD7_LRP5	WNT16_FZD7_LRP5	Wnt16	FZD7_LRP5	KEGG: mmu04310; PMID: 23209147
WNT16_FZD8_LRP5	WNT16_FZD8_LRP5	Wnt16	FZD8_LRP5	KEGG: mmu04310; PMID: 23209147
WNT16_FZD9_LRP5	WNT16_FZD9_LRP5	Wnt16	FZD9_LRP5	KEGG: mmu04310; PMID: 23209147
WNT2_FZD1_LRP5	WNT2_FZD1_LRP5	Wnt2	FZD1_LRP5	KEGG: mmu04310; PMID: 23209147
WNT2_FZD10_LRP5	WNT2_FZD10_LRP5	Wnt2	FZD10_LRP5	KEGG: mmu04310; PMID: 23209147
WNT2_FZD2_LRP5	WNT2_FZD2_LRP5	Wnt2	FZD2_LRP5	KEGG: mmu04310; PMID: 23209147
WNT2_FZD3_LRP5	WNT2_FZD3_LRP5	Wnt2	FZD3_LRP5	KEGG: mmu04310; PMID: 23209147
WNT2_FZD4_LRP5	WNT2_FZD4_LRP5	Wnt2	FZD4_LRP5	KEGG: mmu04310; PMID: 23209147
WNT2_FZD5_LRP5	WNT2_FZD5_LRP5	Wnt2	FZD5_LRP5	KEGG: mmu04310; PMID: 23209147
WNT2_FZD6_LRP5	WNT2_FZD6_LRP5	Wnt2	FZD6_LRP5	KEGG: mmu04310; PMID: 23209147
WNT2_FZD7_LRP5	WNT2_FZD7_LRP5	Wnt2	FZD7_LRP5	KEGG: mmu04310; PMID: 23209147
WNT2_FZD8_LRP5	WNT2_FZD8_LRP5	Wnt2	FZD8_LRP5	KEGG: mmu04310; PMID: 23209147
WNT2_FZD9_LRP5	WNT2_FZD9_LRP5	Wnt2	FZD9_LRP5	KEGG: mmu04310; PMID: 23209147
WNT2B_FZD1_LRP5	WNT2B_FZD1_LRP5	Wnt2b	FZD1_LRP5	KEGG: mmu04310; PMID: 23209147
WNT2B_FZD10_LRP5	WNT2B_FZD10_LRP5	Wnt2b	FZD10_LRP5	KEGG: mmu04310; PMID: 23209147
WNT2B_FZD2_LRP5	WNT2B_FZD2_LRP5	Wnt2b	FZD2_LRP5	KEGG: mmu04310; PMID: 23209147
WNT2B_FZD3_LRP5	WNT2B_FZD3_LRP5	Wnt2b	FZD3_LRP5	KEGG: mmu04310; PMID: 23209147
WNT2B_FZD4_LRP5	WNT2B_FZD4_LRP5	Wnt2b	FZD4_LRP5	KEGG: mmu04310; PMID: 23209147
WNT2B_FZD5_LRP5	WNT2B_FZD5_LRP5	Wnt2b	FZD5_LRP5	KEGG: mmu04310; PMID: 23209147
WNT2B_FZD6_LRP5	WNT2B_FZD6_LRP5	Wnt2b	FZD6_LRP5	KEGG: mmu04310; PMID: 23209147
WNT2B_FZD7_LRP5	WNT2B_FZD7_LRP5	Wnt2b	FZD7_LRP5	KEGG: mmu04310; PMID: 23209147
WNT2B_FZD8_LRP5	WNT2B_FZD8_LRP5	Wnt2b	FZD8_LRP5	KEGG: mmu04310; PMID: 23209147
WNT2B_FZD9_LRP5	WNT2B_FZD9_LRP5	Wnt2b	FZD9_LRP5	KEGG: mmu04310; PMID: 23209147
WNT3_FZD1_LRP5	WNT3_FZD1_LRP5	Wnt3	FZD1_LRP5	KEGG: mmu04310; PMID: 23209147
WNT3_FZD10_LRP5	WNT3_FZD10_LRP5	Wnt3	FZD10_LRP5	KEGG: mmu04310; PMID: 23209147
WNT3_FZD2_LRP5	WNT3_FZD2_LRP5	Wnt3	FZD2_LRP5	KEGG: mmu04310; PMID: 23209147
WNT3_FZD3_LRP5	WNT3_FZD3_LRP5	Wnt3	FZD3_LRP5	KEGG: mmu04310; PMID: 23209147
WNT3_FZD4_LRP5	WNT3_FZD4_LRP5	Wnt3	FZD4_LRP5	KEGG: mmu04310; PMID: 23209147
WNT3_FZD5_LRP5	WNT3_FZD5_LRP5	Wnt3	FZD5_LRP5	KEGG: mmu04310; PMID: 23209147
WNT3_FZD6_LRP5	WNT3_FZD6_LRP5	Wnt3	FZD6_LRP5	KEGG: mmu04310; PMID: 23209147
WNT3_FZD7_LRP5	WNT3_FZD7_LRP5	Wnt3	FZD7_LRP5	KEGG: mmu04310; PMID: 23209147
WNT3_FZD8_LRP5	WNT3_FZD8_LRP5	Wnt3	FZD8_LRP5	KEGG: mmu04310; PMID: 23209147
WNT3_FZD9_LRP5	WNT3_FZD9_LRP5	Wnt3	FZD9_LRP5	KEGG: mmu04310; PMID: 23209147
WNT3A_FZD1_LRP5	WNT3A_FZD1_LRP5	Wnt3a	FZD1_LRP5	KEGG: mmu04310; PMID: 23209147
WNT3A_FZD10_LRP5	WNT3A_FZD10_LRP5	Wnt3a	FZD10_LRP5	KEGG: mmu04310; PMID: 23209147
WNT3A_FZD2_LRP5	WNT3A_FZD2_LRP5	Wnt3a	FZD2_LRP5	KEGG: mmu04310; PMID: 23209147
WNT3A_FZD3_LRP5	WNT3A_FZD3_LRP5	Wnt3a	FZD3_LRP5	KEGG: mmu04310; PMID: 23209147
WNT3A_FZD4_LRP5	WNT3A_FZD4_LRP5	Wnt3a	FZD4_LRP5	KEGG: mmu04310; PMID: 23209147
WNT3A_FZD5_LRP5	WNT3A_FZD5_LRP5	Wnt3a	FZD5_LRP5	KEGG: mmu04310; PMID: 23209147
WNT3A_FZD6_LRP5	WNT3A_FZD6_LRP5	Wnt3a	FZD6_LRP5	KEGG: mmu04310; PMID: 23209147
WNT3A_FZD7_LRP5	WNT3A_FZD7_LRP5	Wnt3a	FZD7_LRP5	KEGG: mmu04310; PMID: 23209147
WNT3A_FZD8_LRP5	WNT3A_FZD8_LRP5	Wnt3a	FZD8_LRP5	KEGG: mmu04310; PMID: 23209147
WNT3A_FZD9_LRP5	WNT3A_FZD9_LRP5	Wnt3a	FZD9_LRP5	KEGG: mmu04310; PMID: 23209147
WNT4_FZD1_LRP5	WNT4_FZD1_LRP5	Wnt4	FZD1_LRP5	KEGG: mmu04310; PMID: 23209147
WNT4_FZD10_LRP5	WNT4_FZD10_LRP5	Wnt4	FZD10_LRP5	KEGG: mmu04310; PMID: 23209147
WNT4_FZD2_LRP5	WNT4_FZD2_LRP5	Wnt4	FZD2_LRP5	KEGG: mmu04310; PMID: 23209147
WNT4_FZD3_LRP5	WNT4_FZD3_LRP5	Wnt4	FZD3_LRP5	KEGG: mmu04310; PMID: 23209147
WNT4_FZD4_LRP5	WNT4_FZD4_LRP5	Wnt4	FZD4_LRP5	KEGG: mmu04310; PMID: 23209147
WNT4_FZD5_LRP5	WNT4_FZD5_LRP5	Wnt4	FZD5_LRP5	KEGG: mmu04310; PMID: 23209147
WNT4_FZD6_LRP5	WNT4_FZD6_LRP5	Wnt4	FZD6_LRP5	KEGG: mmu04310; PMID: 23209147
WNT4_FZD7_LRP5	WNT4_FZD7_LRP5	Wnt4	FZD7_LRP5	KEGG: mmu04310; PMID: 23209147
WNT4_FZD8_LRP5	WNT4_FZD8_LRP5	Wnt4	FZD8_LRP5	KEGG: mmu04310; PMID: 23209147
WNT4_FZD9_LRP5	WNT4_FZD9_LRP5	Wnt4	FZD9_LRP5	KEGG: mmu04310; PMID: 23209147
WNT6_FZD1_LRP5	WNT6_FZD1_LRP5	Wnt6	FZD1_LRP5	KEGG: mmu04310; PMID: 23209147
WNT6_FZD10_LRP5	WNT6_FZD10_LRP5	Wnt6	FZD10_LRP5	KEGG: mmu04310; PMID: 23209147
WNT6_FZD2_LRP5	WNT6_FZD2_LRP5	Wnt6	FZD2_LRP5	KEGG: mmu04310; PMID: 23209147
WNT6_FZD3_LRP5	WNT6_FZD3_LRP5	Wnt6	FZD3_LRP5	KEGG: mmu04310; PMID: 23209147
WNT6_FZD4_LRP5	WNT6_FZD4_LRP5	Wnt6	FZD4_LRP5	KEGG: mmu04310; PMID: 23209147
WNT6_FZD5_LRP5	WNT6_FZD5_LRP5	Wnt6	FZD5_LRP5	KEGG: mmu04310; PMID: 23209147
WNT6_FZD6_LRP5	WNT6_FZD6_LRP5	Wnt6	FZD6_LRP5	KEGG: mmu04310; PMID: 23209147
WNT6_FZD7_LRP5	WNT6_FZD7_LRP5	Wnt6	FZD7_LRP5	KEGG: mmu04310; PMID: 23209147
WNT6_FZD8_LRP5	WNT6_FZD8_LRP5	Wnt6	FZD8_LRP5	KEGG: mmu04310; PMID: 23209147
WNT6_FZD9_LRP5	WNT6_FZD9_LRP5	Wnt6	FZD9_LRP5	KEGG: mmu04310; PMID: 23209147
WNT7A_FZD1_LRP5	WNT7A_FZD1_LRP5	Wnt7a	FZD1_LRP5	KEGG: mmu04310; PMID: 23209147
WNT7A_FZD10_LRP5	WNT7A_FZD10_LRP5	Wnt7a	FZD10_LRP5	KEGG: mmu04310; PMID: 23209147
WNT7A_FZD2_LRP5	WNT7A_FZD2_LRP5	Wnt7a	FZD2_LRP5	KEGG: mmu04310; PMID: 23209147
WNT7A_FZD3_LRP5	WNT7A_FZD3_LRP5	Wnt7a	FZD3_LRP5	KEGG: mmu04310; PMID: 23209147
WNT7A_FZD4_LRP5	WNT7A_FZD4_LRP5	Wnt7a	FZD4_LRP5	KEGG: mmu04310; PMID: 23209147
WNT7A_FZD5_LRP5	WNT7A_FZD5_LRP5	Wnt7a	FZD5_LRP5	KEGG: mmu04310; PMID: 23209147
WNT7A_FZD6_LRP5	WNT7A_FZD6_LRP5	Wnt7a	FZD6_LRP5	KEGG: mmu04310; PMID: 23209147
WNT7A_FZD7_LRP5	WNT7A_FZD7_LRP5	Wnt7a	FZD7_LRP5	KEGG: mmu04310; PMID: 23209147
WNT7A_FZD8_LRP5	WNT7A_FZD8_LRP5	Wnt7a	FZD8_LRP5	KEGG: mmu04310; PMID: 23209147
WNT7A_FZD9_LRP5	WNT7A_FZD9_LRP5	Wnt7a	FZD9_LRP5	KEGG: mmu04310; PMID: 23209147
WNT7B_FZD1_LRP5	WNT7B_FZD1_LRP5	Wnt7b	FZD1_LRP5	KEGG: mmu04310; PMID: 23209147
WNT7B_FZD10_LRP5	WNT7B_FZD10_LRP5	Wnt7b	FZD10_LRP5	KEGG: mmu04310; PMID: 23209147
WNT7B_FZD2_LRP5	WNT7B_FZD2_LRP5	Wnt7b	FZD2_LRP5	KEGG: mmu04310; PMID: 23209147
WNT7B_FZD3_LRP5	WNT7B_FZD3_LRP5	Wnt7b	FZD3_LRP5	KEGG: mmu04310; PMID: 23209147
WNT7B_FZD4_LRP5	WNT7B_FZD4_LRP5	Wnt7b	FZD4_LRP5	KEGG: mmu04310; PMID: 23209147
WNT7B_FZD5_LRP5	WNT7B_FZD5_LRP5	Wnt7b	FZD5_LRP5	KEGG: mmu04310; PMID: 23209147
WNT7B_FZD6_LRP5	WNT7B_FZD6_LRP5	Wnt7b	FZD6_LRP5	KEGG: mmu04310; PMID: 23209147
WNT7B_FZD7_LRP5	WNT7B_FZD7_LRP5	Wnt7b	FZD7_LRP5	KEGG: mmu04310; PMID: 23209147
WNT7B_FZD8_LRP5	WNT7B_FZD8_LRP5	Wnt7b	FZD8_LRP5	KEGG: mmu04310; PMID: 23209147
WNT7B_FZD9_LRP5	WNT7B_FZD9_LRP5	Wnt7b	FZD9_LRP5	KEGG: mmu04310; PMID: 23209147
WNT8A_FZD1_LRP5	WNT8A_FZD1_LRP5	Wnt8a	FZD1_LRP5	KEGG: mmu04310; PMID: 23209147
WNT8A_FZD10_LRP5	WNT8A_FZD10_LRP5	Wnt8a	FZD10_LRP5	KEGG: mmu04310; PMID: 23209147
WNT8A_FZD2_LRP5	WNT8A_FZD2_LRP5	Wnt8a	FZD2_LRP5	KEGG: mmu04310; PMID: 23209147
WNT8A_FZD3_LRP5	WNT8A_FZD3_LRP5	Wnt8a	FZD3_LRP5	KEGG: mmu04310; PMID: 23209147
WNT8A_FZD4_LRP5	WNT8A_FZD4_LRP5	Wnt8a	FZD4_LRP5	KEGG: mmu04310; PMID: 23209147
WNT8A_FZD5_LRP5	WNT8A_FZD5_LRP5	Wnt8a	FZD5_LRP5	KEGG: mmu04310; PMID: 23209147
WNT8A_FZD6_LRP5	WNT8A_FZD6_LRP5	Wnt8a	FZD6_LRP5	KEGG: mmu04310; PMID: 23209147
WNT8A_FZD7_LRP5	WNT8A_FZD7_LRP5	Wnt8a	FZD7_LRP5	KEGG: mmu04310; PMID: 23209147
WNT8A_FZD8_LRP5	WNT8A_FZD8_LRP5	Wnt8a	FZD8_LRP5	KEGG: mmu04310; PMID: 23209147
WNT8A_FZD9_LRP5	WNT8A_FZD9_LRP5	Wnt8a	FZD9_LRP5	KEGG: mmu04310; PMID: 23209147
WNT8B_FZD1_LRP5	WNT8B_FZD1_LRP5	Wnt8b	FZD1_LRP5	KEGG: mmu04310; PMID: 23209147
WNT8B_FZD10_LRP5	WNT8B_FZD10_LRP5	Wnt8b	FZD10_LRP5	KEGG: mmu04310; PMID: 23209147
WNT8B_FZD2_LRP5	WNT8B_FZD2_LRP5	Wnt8b	FZD2_LRP5	KEGG: mmu04310; PMID: 23209147
WNT8B_FZD3_LRP5	WNT8B_FZD3_LRP5	Wnt8b	FZD3_LRP5	KEGG: mmu04310; PMID: 23209147
WNT8B_FZD4_LRP5	WNT8B_FZD4_LRP5	Wnt8b	FZD4_LRP5	KEGG: mmu04310; PMID: 23209147
WNT8B_FZD5_LRP5	WNT8B_FZD5_LRP5	Wnt8b	FZD5_LRP5	KEGG: mmu04310; PMID: 23209147
WNT8B_FZD6_LRP5	WNT8B_FZD6_LRP5	Wnt8b	FZD6_LRP5	KEGG: mmu04310; PMID: 23209147
WNT8B_FZD7_LRP5	WNT8B_FZD7_LRP5	Wnt8b	FZD7_LRP5	KEGG: mmu04310; PMID: 23209147
WNT8B_FZD8_LRP5	WNT8B_FZD8_LRP5	Wnt8b	FZD8_LRP5	KEGG: mmu04310; PMID: 23209147
WNT8B_FZD9_LRP5	WNT8B_FZD9_LRP5	Wnt8b	FZD9_LRP5	KEGG: mmu04310; PMID: 23209147
WNT9A_FZD1_LRP5	WNT9A_FZD1_LRP5	Wnt9a	FZD1_LRP5	KEGG: mmu04310; PMID: 23209147
WNT9A_FZD10_LRP5	WNT9A_FZD10_LRP5	Wnt9a	FZD10_LRP5	KEGG: mmu04310; PMID: 23209147
WNT9A_FZD2_LRP5	WNT9A_FZD2_LRP5	Wnt9a	FZD2_LRP5	KEGG: mmu04310; PMID: 23209147
WNT9A_FZD3_LRP5	WNT9A_FZD3_LRP5	Wnt9a	FZD3_LRP5	KEGG: mmu04310; PMID: 23209147
WNT9A_FZD4_LRP5	WNT9A_FZD4_LRP5	Wnt9a	FZD4_LRP5	KEGG: mmu04310; PMID: 23209147
WNT9A_FZD5_LRP5	WNT9A_FZD5_LRP5	Wnt9a	FZD5_LRP5	KEGG: mmu04310; PMID: 23209147
WNT9A_FZD6_LRP5	WNT9A_FZD6_LRP5	Wnt9a	FZD6_LRP5	KEGG: mmu04310; PMID: 23209147
WNT9A_FZD7_LRP5	WNT9A_FZD7_LRP5	Wnt9a	FZD7_LRP5	KEGG: mmu04310; PMID: 23209147
WNT9A_FZD8_LRP5	WNT9A_FZD8_LRP5	Wnt9a	FZD8_LRP5	KEGG: mmu04310; PMID: 23209147
WNT9A_FZD9_LRP5	WNT9A_FZD9_LRP5	Wnt9a	FZD9_LRP5	KEGG: mmu04310; PMID: 23209147
WNT9B_FZD1_LRP5	WNT9B_FZD1_LRP5	Wnt9b	FZD1_LRP5	KEGG: mmu04310; PMID: 23209147
WNT9B_FZD10_LRP5	WNT9B_FZD10_LRP5	Wnt9b	FZD10_LRP5	KEGG: mmu04310; PMID: 23209147
WNT9B_FZD2_LRP5	WNT9B_FZD2_LRP5	Wnt9b	FZD2_LRP5	KEGG: mmu04310; PMID: 23209147
WNT9B_FZD3_LRP5	WNT9B_FZD3_LRP5	Wnt9b	FZD3_LRP5	KEGG: mmu04310; PMID: 23209147
WNT9B_FZD4_LRP5	WNT9B_FZD4_LRP5	Wnt9b	FZD4_LRP5	KEGG: mmu04310; PMID: 23209147
WNT9B_FZD5_LRP5	WNT9B_FZD5_LRP5	Wnt9b	FZD5_LRP5	KEGG: mmu04310; PMID: 23209147
WNT9B_FZD6_LRP5	WNT9B_FZD6_LRP5	Wnt9b	FZD6_LRP5	KEGG: mmu04310; PMID: 23209147
WNT9B_FZD7_LRP5	WNT9B_FZD7_LRP5	Wnt9b	FZD7_LRP5	KEGG: mmu04310; PMID: 23209147
WNT9B_FZD8_LRP5	WNT9B_FZD8_LRP5	Wnt9b	FZD8_LRP5	KEGG: mmu04310; PMID: 23209147
WNT9B_FZD9_LRP5	WNT9B_FZD9_LRP5	Wnt9b	FZD9_LRP5	KEGG: mmu04310; PMID: 23209147
WNT1_FZD1_LRP6	WNT1_FZD1_LRP6	Wnt1	FZD1_LRP6	KEGG: mmu04310; PMID: 23209147
WNT1_FZD10_LRP6	WNT1_FZD10_LRP6	Wnt1	FZD10_LRP6	KEGG: mmu04310; PMID: 23209147
WNT1_FZD2_LRP6	WNT1_FZD2_LRP6	Wnt1	FZD2_LRP6	KEGG: mmu04310; PMID: 23209147
WNT1_FZD3_LRP6	WNT1_FZD3_LRP6	Wnt1	FZD3_LRP6	KEGG: mmu04310; PMID: 23209147
WNT1_FZD4_LRP6	WNT1_FZD4_LRP6	Wnt1	FZD4_LRP6	KEGG: mmu04310; PMID: 23209147
WNT1_FZD5_LRP6	WNT1_FZD5_LRP6	Wnt1	FZD5_LRP6	KEGG: mmu04310; PMID: 23209147
WNT1_FZD6_LRP6	WNT1_FZD6_LRP6	Wnt1	FZD6_LRP6	KEGG: mmu04310; PMID: 23209147
WNT1_FZD7_LRP6	WNT1_FZD7_LRP6	Wnt1	FZD7_LRP6	KEGG: mmu04310; PMID: 23209147
WNT1_FZD8_LRP6	WNT1_FZD8_LRP6	Wnt1	FZD8_LRP6	KEGG: mmu04310; PMID: 23209147
WNT1_FZD9_LRP6	WNT1_FZD9_LRP6	Wnt1	FZD9_LRP6	KEGG: mmu04310; PMID: 23209147
WNT10A_FZD1_LRP6	WNT10A_FZD1_LRP6	Wnt10a	FZD1_LRP6	KEGG: mmu04310; PMID: 23209147
WNT10A_FZD10_LRP6	WNT10A_FZD10_LRP6	Wnt10a	FZD10_LRP6	KEGG: mmu04310; PMID: 23209147
WNT10A_FZD2_LRP6	WNT10A_FZD2_LRP6	Wnt10a	FZD2_LRP6	KEGG: mmu04310; PMID: 23209147
WNT10A_FZD3_LRP6	WNT10A_FZD3_LRP6	Wnt10a	FZD3_LRP6	KEGG: mmu04310; PMID: 23209147
WNT10A_FZD4_LRP6	WNT10A_FZD4_LRP6	Wnt10a	FZD4_LRP6	KEGG: mmu04310; PMID: 23209147
WNT10A_FZD5_LRP6	WNT10A_FZD5_LRP6	Wnt10a	FZD5_LRP6	KEGG: mmu04310; PMID: 23209147
WNT10A_FZD6_LRP6	WNT10A_FZD6_LRP6	Wnt10a	FZD6_LRP6	KEGG: mmu04310; PMID: 23209147
WNT10A_FZD7_LRP6	WNT10A_FZD7_LRP6	Wnt10a	FZD7_LRP6	KEGG: mmu04310; PMID: 23209147
WNT10A_FZD8_LRP6	WNT10A_FZD8_LRP6	Wnt10a	FZD8_LRP6	KEGG: mmu04310; PMID: 23209147
WNT10A_FZD9_LRP6	WNT10A_FZD9_LRP6	Wnt10a	FZD9_LRP6	KEGG: mmu04310; PMID: 23209147
WNT10B_FZD1_LRP6	WNT10B_FZD1_LRP6	Wnt10b	FZD1_LRP6	KEGG: mmu04310; PMID: 23209147
WNT10B_FZD10_LRP6	WNT10B_FZD10_LRP6	Wnt10b	FZD10_LRP6	KEGG: mmu04310; PMID: 23209147
WNT10B_FZD2_LRP6	WNT10B_FZD2_LRP6	Wnt10b	FZD2_LRP6	KEGG: mmu04310; PMID: 23209147
WNT10B_FZD3_LRP6	WNT10B_FZD3_LRP6	Wnt10b	FZD3_LRP6	KEGG: mmu04310; PMID: 23209147
WNT10B_FZD4_LRP6	WNT10B_FZD4_LRP6	Wnt10b	FZD4_LRP6	KEGG: mmu04310; PMID: 23209147
WNT10B_FZD5_LRP6	WNT10B_FZD5_LRP6	Wnt10b	FZD5_LRP6	KEGG: mmu04310; PMID: 23209147
WNT10B_FZD6_LRP6	WNT10B_FZD6_LRP6	Wnt10b	FZD6_LRP6	KEGG: mmu04310; PMID: 23209147
WNT10B_FZD7_LRP6	WNT10B_FZD7_LRP6	Wnt10b	FZD7_LRP6	KEGG: mmu04310; PMID: 23209147
WNT10B_FZD8_LRP6	WNT10B_FZD8_LRP6	Wnt10b	FZD8_LRP6	KEGG: mmu04310; PMID: 23209147
WNT10B_FZD9_LRP6	WNT10B_FZD9_LRP6	Wnt10b	FZD9_LRP6	KEGG: mmu04310; PMID: 23209147
WNT16_FZD1_LRP6	WNT16_FZD1_LRP6	Wnt16	FZD1_LRP6	KEGG: mmu04310; PMID: 23209147
WNT16_FZD10_LRP6	WNT16_FZD10_LRP6	Wnt16	FZD10_LRP6	KEGG: mmu04310; PMID: 23209147
WNT16_FZD2_LRP6	WNT16_FZD2_LRP6	Wnt16	FZD2_LRP6	KEGG: mmu04310; PMID: 23209147
WNT16_FZD3_LRP6	WNT16_FZD3_LRP6	Wnt16	FZD3_LRP6	KEGG: mmu04310; PMID: 23209147
WNT16_FZD4_LRP6	WNT16_FZD4_LRP6	Wnt16	FZD4_LRP6	KEGG: mmu04310; PMID: 23209147
WNT16_FZD5_LRP6	WNT16_FZD5_LRP6	Wnt16	FZD5_LRP6	KEGG: mmu04310; PMID: 23209147
WNT16_FZD6_LRP6	WNT16_FZD6_LRP6	Wnt16	FZD6_LRP6	KEGG: mmu04310; PMID: 23209147
WNT16_FZD7_LRP6	WNT16_FZD7_LRP6	Wnt16	FZD7_LRP6	KEGG: mmu04310; PMID: 23209147
WNT16_FZD8_LRP6	WNT16_FZD8_LRP6	Wnt16	FZD8_LRP6	KEGG: mmu04310; PMID: 23209147
WNT16_FZD9_LRP6	WNT16_FZD9_LRP6	Wnt16	FZD9_LRP6	KEGG: mmu04310; PMID: 23209147
WNT2_FZD1_LRP6	WNT2_FZD1_LRP6	Wnt2	FZD1_LRP6	KEGG: mmu04310; PMID: 23209147
WNT2_FZD10_LRP6	WNT2_FZD10_LRP6	Wnt2	FZD10_LRP6	KEGG: mmu04310; PMID: 23209147
WNT2_FZD2_LRP6	WNT2_FZD2_LRP6	Wnt2	FZD2_LRP6	KEGG: mmu04310; PMID: 23209147
WNT2_FZD3_LRP6	WNT2_FZD3_LRP6	Wnt2	FZD3_LRP6	KEGG: mmu04310; PMID: 23209147
WNT2_FZD4_LRP6	WNT2_FZD4_LRP6	Wnt2	FZD4_LRP6	KEGG: mmu04310; PMID: 23209147
WNT2_FZD5_LRP6	WNT2_FZD5_LRP6	Wnt2	FZD5_LRP6	KEGG: mmu04310; PMID: 23209147
WNT2_FZD6_LRP6	WNT2_FZD6_LRP6	Wnt2	FZD6_LRP6	KEGG: mmu04310; PMID: 23209147
WNT2_FZD7_LRP6	WNT2_FZD7_LRP6	Wnt2	FZD7_LRP6	KEGG: mmu04310; PMID: 23209147
WNT2_FZD8_LRP6	WNT2_FZD8_LRP6	Wnt2	FZD8_LRP6	KEGG: mmu04310; PMID: 23209147
WNT2_FZD9_LRP6	WNT2_FZD9_LRP6	Wnt2	FZD9_LRP6	KEGG: mmu04310; PMID: 23209147
WNT2B_FZD1_LRP6	WNT2B_FZD1_LRP6	Wnt2b	FZD1_LRP6	KEGG: mmu04310; PMID: 23209147
WNT2B_FZD10_LRP6	WNT2B_FZD10_LRP6	Wnt2b	FZD10_LRP6	KEGG: mmu04310; PMID: 23209147
WNT2B_FZD2_LRP6	WNT2B_FZD2_LRP6	Wnt2b	FZD2_LRP6	KEGG: mmu04310; PMID: 23209147
WNT2B_FZD3_LRP6	WNT2B_FZD3_LRP6	Wnt2b	FZD3_LRP6	KEGG: mmu04310; PMID: 23209147
WNT2B_FZD4_LRP6	WNT2B_FZD4_LRP6	Wnt2b	FZD4_LRP6	KEGG: mmu04310; PMID: 23209147
WNT2B_FZD5_LRP6	WNT2B_FZD5_LRP6	Wnt2b	FZD5_LRP6	KEGG: mmu04310; PMID: 23209147
WNT2B_FZD6_LRP6	WNT2B_FZD6_LRP6	Wnt2b	FZD6_LRP6	KEGG: mmu04310; PMID: 23209147
WNT2B_FZD7_LRP6	WNT2B_FZD7_LRP6	Wnt2b	FZD7_LRP6	KEGG: mmu04310; PMID: 23209147
WNT2B_FZD8_LRP6	WNT2B_FZD8_LRP6	Wnt2b	FZD8_LRP6	KEGG: mmu04310; PMID: 23209147
WNT2B_FZD9_LRP6	WNT2B_FZD9_LRP6	Wnt2b	FZD9_LRP6	KEGG: mmu04310; PMID: 23209147
WNT3_FZD1_LRP6	WNT3_FZD1_LRP6	Wnt3	FZD1_LRP6	KEGG: mmu04310; PMID: 23209147
WNT3_FZD10_LRP6	WNT3_FZD10_LRP6	Wnt3	FZD10_LRP6	KEGG: mmu04310; PMID: 23209147
WNT3_FZD2_LRP6	WNT3_FZD2_LRP6	Wnt3	FZD2_LRP6	KEGG: mmu04310; PMID: 23209147
WNT3_FZD3_LRP6	WNT3_FZD3_LRP6	Wnt3	FZD3_LRP6	KEGG: mmu04310; PMID: 23209147
WNT3_FZD4_LRP6	WNT3_FZD4_LRP6	Wnt3	FZD4_LRP6	KEGG: mmu04310; PMID: 23209147
WNT3_FZD5_LRP6	WNT3_FZD5_LRP6	Wnt3	FZD5_LRP6	KEGG: mmu04310; PMID: 23209147
WNT3_FZD6_LRP6	WNT3_FZD6_LRP6	Wnt3	FZD6_LRP6	KEGG: mmu04310; PMID: 23209147
WNT3_FZD7_LRP6	WNT3_FZD7_LRP6	Wnt3	FZD7_LRP6	KEGG: mmu04310; PMID: 23209147
WNT3_FZD8_LRP6	WNT3_FZD8_LRP6	Wnt3	FZD8_LRP6	KEGG: mmu04310; PMID: 23209147
WNT3_FZD9_LRP6	WNT3_FZD9_LRP6	Wnt3	FZD9_LRP6	KEGG: mmu04310; PMID: 23209147
WNT3A_FZD1_LRP6	WNT3A_FZD1_LRP6	Wnt3a	FZD1_LRP6	KEGG: mmu04310; PMID: 23209147
WNT3A_FZD10_LRP6	WNT3A_FZD10_LRP6	Wnt3a	FZD10_LRP6	KEGG: mmu04310; PMID: 23209147
WNT3A_FZD2_LRP6	WNT3A_FZD2_LRP6	Wnt3a	FZD2_LRP6	KEGG: mmu04310; PMID: 23209147
WNT3A_FZD3_LRP6	WNT3A_FZD3_LRP6	Wnt3a	FZD3_LRP6	KEGG: mmu04310; PMID: 23209147
WNT3A_FZD4_LRP6	WNT3A_FZD4_LRP6	Wnt3a	FZD4_LRP6	KEGG: mmu04310; PMID: 23209147
WNT3A_FZD5_LRP6	WNT3A_FZD5_LRP6	Wnt3a	FZD5_LRP6	KEGG: mmu04310; PMID: 23209147
WNT3A_FZD6_LRP6	WNT3A_FZD6_LRP6	Wnt3a	FZD6_LRP6	KEGG: mmu04310; PMID: 23209147
WNT3A_FZD7_LRP6	WNT3A_FZD7_LRP6	Wnt3a	FZD7_LRP6	KEGG: mmu04310; PMID: 23209147
WNT3A_FZD8_LRP6	WNT3A_FZD8_LRP6	Wnt3a	FZD8_LRP6	KEGG: mmu04310; PMID: 23209147
WNT3A_FZD9_LRP6	WNT3A_FZD9_LRP6	Wnt3a	FZD9_LRP6	KEGG: mmu04310; PMID: 23209147
WNT4_FZD1_LRP6	WNT4_FZD1_LRP6	Wnt4	FZD1_LRP6	KEGG: mmu04310; PMID: 23209147
WNT4_FZD10_LRP6	WNT4_FZD10_LRP6	Wnt4	FZD10_LRP6	KEGG: mmu04310; PMID: 23209147
WNT4_FZD2_LRP6	WNT4_FZD2_LRP6	Wnt4	FZD2_LRP6	KEGG: mmu04310; PMID: 23209147
WNT4_FZD3_LRP6	WNT4_FZD3_LRP6	Wnt4	FZD3_LRP6	KEGG: mmu04310; PMID: 23209147
WNT4_FZD4_LRP6	WNT4_FZD4_LRP6	Wnt4	FZD4_LRP6	KEGG: mmu04310; PMID: 23209147
WNT4_FZD5_LRP6	WNT4_FZD5_LRP6	Wnt4	FZD5_LRP6	KEGG: mmu04310; PMID: 23209147
WNT4_FZD6_LRP6	WNT4_FZD6_LRP6	Wnt4	FZD6_LRP6	KEGG: mmu04310; PMID: 23209147
WNT4_FZD7_LRP6	WNT4_FZD7_LRP6	Wnt4	FZD7_LRP6	KEGG: mmu04310; PMID: 23209147
WNT4_FZD8_LRP6	WNT4_FZD8_LRP6	Wnt4	FZD8_LRP6	KEGG: mmu04310; PMID: 23209147
WNT4_FZD9_LRP6	WNT4_FZD9_LRP6	Wnt4	FZD9_LRP6	KEGG: mmu04310; PMID: 23209147
WNT6_FZD1_LRP6	WNT6_FZD1_LRP6	Wnt6	FZD1_LRP6	KEGG: mmu04310; PMID: 23209147
WNT6_FZD10_LRP6	WNT6_FZD10_LRP6	Wnt6	FZD10_LRP6	KEGG: mmu04310; PMID: 23209147
WNT6_FZD2_LRP6	WNT6_FZD2_LRP6	Wnt6	FZD2_LRP6	KEGG: mmu04310; PMID: 23209147
WNT6_FZD3_LRP6	WNT6_FZD3_LRP6	Wnt6	FZD3_LRP6	KEGG: mmu04310; PMID: 23209147
WNT6_FZD4_LRP6	WNT6_FZD4_LRP6	Wnt6	FZD4_LRP6	KEGG: mmu04310; PMID: 23209147
WNT6_FZD5_LRP6	WNT6_FZD5_LRP6	Wnt6	FZD5_LRP6	KEGG: mmu04310; PMID: 23209147
WNT6_FZD6_LRP6	WNT6_FZD6_LRP6	Wnt6	FZD6_LRP6	KEGG: mmu04310; PMID: 23209147
WNT6_FZD7_LRP6	WNT6_FZD7_LRP6	Wnt6	FZD7_LRP6	KEGG: mmu04310; PMID: 23209147
WNT6_FZD8_LRP6	WNT6_FZD8_LRP6	Wnt6	FZD8_LRP6	KEGG: mmu04310; PMID: 23209147
WNT6_FZD9_LRP6	WNT6_FZD9_LRP6	Wnt6	FZD9_LRP6	KEGG: mmu04310; PMID: 23209147
WNT7A_FZD1_LRP6	WNT7A_FZD1_LRP6	Wnt7a	FZD1_LRP6	KEGG: mmu04310; PMID: 23209147
WNT7A_FZD10_LRP6	WNT7A_FZD10_LRP6	Wnt7a	FZD10_LRP6	KEGG: mmu04310; PMID: 23209147
WNT7A_FZD2_LRP6	WNT7A_FZD2_LRP6	Wnt7a	FZD2_LRP6	KEGG: mmu04310; PMID: 23209147
WNT7A_FZD3_LRP6	WNT7A_FZD3_LRP6	Wnt7a	FZD3_LRP6	KEGG: mmu04310; PMID: 23209147
WNT7A_FZD4_LRP6	WNT7A_FZD4_LRP6	Wnt7a	FZD4_LRP6	KEGG: mmu04310; PMID: 23209147
WNT7A_FZD5_LRP6	WNT7A_FZD5_LRP6	Wnt7a	FZD5_LRP6	KEGG: mmu04310; PMID: 23209147
WNT7A_FZD6_LRP6	WNT7A_FZD6_LRP6	Wnt7a	FZD6_LRP6	KEGG: mmu04310; PMID: 23209147
WNT7A_FZD7_LRP6	WNT7A_FZD7_LRP6	Wnt7a	FZD7_LRP6	KEGG: mmu04310; PMID: 23209147
WNT7A_FZD8_LRP6	WNT7A_FZD8_LRP6	Wnt7a	FZD8_LRP6	KEGG: mmu04310; PMID: 23209147
WNT7A_FZD9_LRP6	WNT7A_FZD9_LRP6	Wnt7a	FZD9_LRP6	KEGG: mmu04310; PMID: 23209147
WNT7B_FZD1_LRP6	WNT7B_FZD1_LRP6	Wnt7b	FZD1_LRP6	KEGG: mmu04310; PMID: 23209147
WNT7B_FZD10_LRP6	WNT7B_FZD10_LRP6	Wnt7b	FZD10_LRP6	KEGG: mmu04310; PMID: 23209147
WNT7B_FZD2_LRP6	WNT7B_FZD2_LRP6	Wnt7b	FZD2_LRP6	KEGG: mmu04310; PMID: 23209147
WNT7B_FZD3_LRP6	WNT7B_FZD3_LRP6	Wnt7b	FZD3_LRP6	KEGG: mmu04310; PMID: 23209147
WNT7B_FZD4_LRP6	WNT7B_FZD4_LRP6	Wnt7b	FZD4_LRP6	KEGG: mmu04310; PMID: 23209147
WNT7B_FZD5_LRP6	WNT7B_FZD5_LRP6	Wnt7b	FZD5_LRP6	KEGG: mmu04310; PMID: 23209147
WNT7B_FZD6_LRP6	WNT7B_FZD6_LRP6	Wnt7b	FZD6_LRP6	KEGG: mmu04310; PMID: 23209147
WNT7B_FZD7_LRP6	WNT7B_FZD7_LRP6	Wnt7b	FZD7_LRP6	KEGG: mmu04310; PMID: 23209147
WNT7B_FZD8_LRP6	WNT7B_FZD8_LRP6	Wnt7b	FZD8_LRP6	KEGG: mmu04310; PMID: 23209147
WNT7B_FZD9_LRP6	WNT7B_FZD9_LRP6	Wnt7b	FZD9_LRP6	KEGG: mmu04310; PMID: 23209147
WNT8A_FZD1_LRP6	WNT8A_FZD1_LRP6	Wnt8a	FZD1_LRP6	KEGG: mmu04310; PMID: 23209147
WNT8A_FZD10_LRP6	WNT8A_FZD10_LRP6	Wnt8a	FZD10_LRP6	KEGG: mmu04310; PMID: 23209147
WNT8A_FZD2_LRP6	WNT8A_FZD2_LRP6	Wnt8a	FZD2_LRP6	KEGG: mmu04310; PMID: 23209147
WNT8A_FZD3_LRP6	WNT8A_FZD3_LRP6	Wnt8a	FZD3_LRP6	KEGG: mmu04310; PMID: 23209147
WNT8A_FZD4_LRP6	WNT8A_FZD4_LRP6	Wnt8a	FZD4_LRP6	KEGG: mmu04310; PMID: 23209147
WNT8A_FZD5_LRP6	WNT8A_FZD5_LRP6	Wnt8a	FZD5_LRP6	KEGG: mmu04310; PMID: 23209147
WNT8A_FZD6_LRP6	WNT8A_FZD6_LRP6	Wnt8a	FZD6_LRP6	KEGG: mmu04310; PMID: 23209147
WNT8A_FZD7_LRP6	WNT8A_FZD7_LRP6	Wnt8a	FZD7_LRP6	KEGG: mmu04310; PMID: 23209147
WNT8A_FZD8_LRP6	WNT8A_FZD8_LRP6	Wnt8a	FZD8_LRP6	KEGG: mmu04310; PMID: 23209147
WNT8A_FZD9_LRP6	WNT8A_FZD9_LRP6	Wnt8a	FZD9_LRP6	KEGG: mmu04310; PMID: 23209147
WNT8B_FZD1_LRP6	WNT8B_FZD1_LRP6	Wnt8b	FZD1_LRP6	KEGG: mmu04310; PMID: 23209147
WNT8B_FZD10_LRP6	WNT8B_FZD10_LRP6	Wnt8b	FZD10_LRP6	KEGG: mmu04310; PMID: 23209147
WNT8B_FZD2_LRP6	WNT8B_FZD2_LRP6	Wnt8b	FZD2_LRP6	KEGG: mmu04310; PMID: 23209147
WNT8B_FZD3_LRP6	WNT8B_FZD3_LRP6	Wnt8b	FZD3_LRP6	KEGG: mmu04310; PMID: 23209147
WNT8B_FZD4_LRP6	WNT8B_FZD4_LRP6	Wnt8b	FZD4_LRP6	KEGG: mmu04310; PMID: 23209147
WNT8B_FZD5_LRP6	WNT8B_FZD5_LRP6	Wnt8b	FZD5_LRP6	KEGG: mmu04310; PMID: 23209147
WNT8B_FZD6_LRP6	WNT8B_FZD6_LRP6	Wnt8b	FZD6_LRP6	KEGG: mmu04310; PMID: 23209147
WNT8B_FZD7_LRP6	WNT8B_FZD7_LRP6	Wnt8b	FZD7_LRP6	KEGG: mmu04310; PMID: 23209147
WNT8B_FZD8_LRP6	WNT8B_FZD8_LRP6	Wnt8b	FZD8_LRP6	KEGG: mmu04310; PMID: 23209147
WNT8B_FZD9_LRP6	WNT8B_FZD9_LRP6	Wnt8b	FZD9_LRP6	KEGG: mmu04310; PMID: 23209147
WNT9A_FZD1_LRP6	WNT9A_FZD1_LRP6	Wnt9a	FZD1_LRP6	KEGG: mmu04310; PMID: 23209147
WNT9A_FZD10_LRP6	WNT9A_FZD10_LRP6	Wnt9a	FZD10_LRP6	KEGG: mmu04310; PMID: 23209147
WNT9A_FZD2_LRP6	WNT9A_FZD2_LRP6	Wnt9a	FZD2_LRP6	KEGG: mmu04310; PMID: 23209147
WNT9A_FZD3_LRP6	WNT9A_FZD3_LRP6	Wnt9a	FZD3_LRP6	KEGG: mmu04310; PMID: 23209147
WNT9A_FZD4_LRP6	WNT9A_FZD4_LRP6	Wnt9a	FZD4_LRP6	KEGG: mmu04310; PMID: 23209147
WNT9A_FZD5_LRP6	WNT9A_FZD5_LRP6	Wnt9a	FZD5_LRP6	KEGG: mmu04310; PMID: 23209147
WNT9A_FZD6_LRP6	WNT9A_FZD6_LRP6	Wnt9a	FZD6_LRP6	KEGG: mmu04310; PMID: 23209147
WNT9A_FZD7_LRP6	WNT9A_FZD7_LRP6	Wnt9a	FZD7_LRP6	KEGG: mmu04310; PMID: 23209147
WNT9A_FZD8_LRP6	WNT9A_FZD8_LRP6	Wnt9a	FZD8_LRP6	KEGG: mmu04310; PMID: 23209147
WNT9A_FZD9_LRP6	WNT9A_FZD9_LRP6	Wnt9a	FZD9_LRP6	KEGG: mmu04310; PMID: 23209147
WNT9B_FZD1_LRP6	WNT9B_FZD1_LRP6	Wnt9b	FZD1_LRP6	KEGG: mmu04310; PMID: 23209147
WNT9B_FZD10_LRP6	WNT9B_FZD10_LRP6	Wnt9b	FZD10_LRP6	KEGG: mmu04310; PMID: 23209147
WNT9B_FZD2_LRP6	WNT9B_FZD2_LRP6	Wnt9b	FZD2_LRP6	KEGG: mmu04310; PMID: 23209147
WNT9B_FZD3_LRP6	WNT9B_FZD3_LRP6	Wnt9b	FZD3_LRP6	KEGG: mmu04310; PMID: 23209147
WNT9B_FZD4_LRP6	WNT9B_FZD4_LRP6	Wnt9b	FZD4_LRP6	KEGG: mmu04310; PMID: 23209147
WNT9B_FZD5_LRP6	WNT9B_FZD5_LRP6	Wnt9b	FZD5_LRP6	KEGG: mmu04310; PMID: 23209147
WNT9B_FZD6_LRP6	WNT9B_FZD6_LRP6	Wnt9b	FZD6_LRP6	KEGG: mmu04310; PMID: 23209147
WNT9B_FZD7_LRP6	WNT9B_FZD7_LRP6	Wnt9b	FZD7_LRP6	KEGG: mmu04310; PMID: 23209147
WNT9B_FZD8_LRP6	WNT9B_FZD8_LRP6	Wnt9b	FZD8_LRP6	KEGG: mmu04310; PMID: 23209147
WNT9B_FZD9_LRP6	WNT9B_FZD9_LRP6	Wnt9b	FZD9_LRP6	KEGG: mmu04310; PMID: 23209147
WNT5A_FZD1	WNT5A_FZD1	Wnt5a	Fzd1	KEGG: mmu04310
WNT5A_FZD10	WNT5A_FZD10	Wnt5a	Fzd10	KEGG: mmu04310
WNT5A_FZD2	WNT5A_FZD2	Wnt5a	Fzd2	KEGG: mmu04310
WNT5A_FZD3	WNT5A_FZD3	Wnt5a	Fzd3	KEGG: mmu04310
WNT5A_FZD4	WNT5A_FZD4	Wnt5a	Fzd4	KEGG: mmu04310
WNT5A_FZD5	WNT5A_FZD5	Wnt5a	Fzd5	KEGG: mmu04310
WNT5A_FZD6	WNT5A_FZD6	Wnt5a	Fzd6	KEGG: mmu04310
WNT5A_FZD7	WNT5A_FZD7	Wnt5a	Fzd7	KEGG: mmu04310
WNT5A_FZD8	WNT5A_FZD8	Wnt5a	Fzd8	KEGG: mmu04310
WNT5A_FZD9	WNT5A_FZD9	Wnt5a	Fzd9	KEGG: mmu04310
WNT5A_MCAM	WNT5A_MCAM	Wnt5a	Mcam	PMID: 24335906
WNT5B_FZD1	WNT5B_FZD1	Wnt5b	Fzd1	KEGG: mmu04310
WNT5B_FZD10	WNT5B_FZD10	Wnt5b	Fzd10	KEGG: mmu04310
WNT5B_FZD2	WNT5B_FZD2	Wnt5b	Fzd2	KEGG: mmu04310
WNT5B_FZD3	WNT5B_FZD3	Wnt5b	Fzd3	KEGG: mmu04310
WNT5B_FZD4	WNT5B_FZD4	Wnt5b	Fzd4	KEGG: mmu04310
WNT5B_FZD5	WNT5B_FZD5	Wnt5b	Fzd5	KEGG: mmu04310
WNT5B_FZD6	WNT5B_FZD6	Wnt5b	Fzd6	KEGG: mmu04310
WNT5B_FZD7	WNT5B_FZD7	Wnt5b	Fzd7	KEGG: mmu04310
WNT5B_FZD8	WNT5B_FZD8	Wnt5b	Fzd8	KEGG: mmu04310
WNT5B_FZD9	WNT5B_FZD9	Wnt5b	Fzd9	KEGG: mmu04310
WNT11_FZD1	WNT11_FZD1	Wnt11	Fzd1	KEGG: mmu04310
WNT11_FZD10	WNT11_FZD10	Wnt11	Fzd10	KEGG: mmu04310
WNT11_FZD2	WNT11_FZD2	Wnt11	Fzd2	KEGG: mmu04310
WNT11_FZD3	WNT11_FZD3	Wnt11	Fzd3	KEGG: mmu04310
WNT11_FZD4	WNT11_FZD4	Wnt11	Fzd4	KEGG: mmu04310
WNT11_FZD5	WNT11_FZD5	Wnt11	Fzd5	KEGG: mmu04310
WNT11_FZD6	WNT11_FZD6	Wnt11	Fzd6	KEGG: mmu04310
WNT11_FZD7	WNT11_FZD7	Wnt11	Fzd7	KEGG: mmu04310
WNT11_FZD8	WNT11_FZD8	Wnt11	Fzd8	KEGG: mmu04310
WNT11_FZD9	WNT11_FZD9	Wnt11	Fzd9	KEGG: mmu04310
EGF_EGFR	EGF_EGFR	Egf	Egfr	KEGG: mmu04012
EGF_EGFR_ERBB2	EGF_EGFR_ERBB2	Egf	EGFR_ERBB2	KEGG: mmu04012
TGFA_EGFR	TGFA_EGFR	Tgfa	Egfr	KEGG: mmu04012
TGFA_EGFR_ERBB2	TGFA_EGFR_ERBB2	Tgfa	EGFR_ERBB2	KEGG: mmu04012
AREG_EGFR	AREG_EGFR	Areg	Egfr	KEGG: mmu04012
AREG_EGFR_ERBB2	AREG_EGFR_ERBB2	Areg	EGFR_ERBB2	KEGG: mmu04012
BTC_EGFR	BTC_EGFR	Btc	Egfr	KEGG: mmu04012
BTC_EGFR_ERBB2	BTC_EGFR_ERBB2	Btc	EGFR_ERBB2	KEGG: mmu04012
BTC_ERBB4	BTC_ERBB4	Btc	Erbb4	KEGG: mmu04012
BTC_ERBB2_ERBB4	BTC_ERBB2_ERBB4	Btc	ERBB2_ERBB4	KEGG: mmu04012
HBEGF_EGFR	HBEGF_EGFR	Hbegf	Egfr	KEGG: mmu04012
HBEGF_EGFR_ERBB2	HBEGF_EGFR_ERBB2	Hbegf	EGFR_ERBB2	KEGG: mmu04012
HBEGF_ERBB4	HBEGF_ERBB4	Hbegf	Erbb4	KEGG: mmu04012
HBEGF_ERBB2_ERBB4	HBEGF_ERBB2_ERBB4	Hbegf	ERBB2_ERBB4	KEGG: mmu04012
EREG_EGFR	EREG_EGFR	Ereg	Egfr	KEGG: mmu04012
EREG_EGFR_ERBB2	EREG_EGFR_ERBB2	Ereg	EGFR_ERBB2	KEGG: mmu04012
EREG_ERBB4	EREG_ERBB4	Ereg	Erbb4	KEGG: mmu04012
EREG_ERBB2_ERBB4	EREG_ERBB2_ERBB4	Ereg	ERBB2_ERBB4	KEGG: mmu04012
NRG1_ERBB3	NRG1_ERBB3	Nrg1	Erbb3	KEGG: mmu04012
NRG1_ERBB2_ERBB3	NRG1_ERBB2_ERBB3	Nrg1	ERBB2_ERBB3	KEGG: mmu04012
NRG1_ERBB4	NRG1_ERBB4	Nrg1	Erbb4	KEGG: mmu04012
NRG1_ERBB2_ERBB4	NRG1_ERBB2_ERBB4	Nrg1	ERBB2_ERBB4	KEGG: mmu04012
NRG2_ERBB3	NRG2_ERBB3	Nrg2	Erbb3	KEGG: mmu04012
NRG2_ERBB2_ERBB3	NRG2_ERBB2_ERBB3	Nrg2	ERBB2_ERBB3	KEGG: mmu04012
NRG2_ERBB4	NRG2_ERBB4	Nrg2	Erbb4	KEGG: mmu04012
NRG2_ERBB2_ERBB4	NRG2_ERBB2_ERBB4	Nrg2	ERBB2_ERBB4	KEGG: mmu04012
NRG3_ERBB4	NRG3_ERBB4	Nrg3	Erbb4	KEGG: mmu04012
NRG3_ERBB2_ERBB4	NRG3_ERBB2_ERBB4	Nrg3	ERBB2_ERBB4	KEGG: mmu04012
NRG4_ERBB4	NRG4_ERBB4	Nrg4	Erbb4	KEGG: mmu04012
NRG4_ERBB2_ERBB4	NRG4_ERBB2_ERBB4	Nrg4	ERBB2_ERBB4	KEGG: mmu04012
NRG1_ITGAV_ITGB3	NRG1_ITGAV_ITGB3	Nrg1	ITGAV_ITGB3	PMID: 20682778
FGF1_FGFR1	FGF1_FGFR1	Fgf1	Fgfr1	PMC: 4393358
FGF1_FGFR2	FGF1_FGFR2	Fgf1	Fgfr2	PMC: 4393358
FGF1_FGFR3	FGF1_FGFR3	Fgf1	Fgfr3	PMC: 4393358
FGF1_FGFR4	FGF1_FGFR4	Fgf1	Fgfr4	PMC: 4393358
FGF2_FGFR1	FGF2_FGFR1	Fgf2	Fgfr1	PMC: 4393358
FGF2_FGFR2	FGF2_FGFR2	Fgf2	Fgfr2	PMC: 4393358
FGF2_FGFR3	FGF2_FGFR3	Fgf2	Fgfr3	PMC: 4393358
FGF2_FGFR4	FGF2_FGFR4	Fgf2	Fgfr4	PMC: 4393358
FGF4_FGFR1	FGF4_FGFR1	Fgf4	Fgfr1	PMC: 4393358
FGF4_FGFR2	FGF4_FGFR2	Fgf4	Fgfr2	PMC: 4393358
FGF4_FGFR3	FGF4_FGFR3	Fgf4	Fgfr3	PMC: 4393358
FGF4_FGFR4	FGF4_FGFR4	Fgf4	Fgfr4	PMC: 4393358
FGF5_FGFR1	FGF5_FGFR1	Fgf5	Fgfr1	PMC: 4393358
FGF5_FGFR2	FGF5_FGFR2	Fgf5	Fgfr2	PMC: 4393358
FGF5_FGFR3	FGF5_FGFR3	Fgf5	Fgfr3	PMC: 4393358
FGF5_FGFR4	FGF5_FGFR4	Fgf5	Fgfr4	PMC: 4393358
FGF6_FGFR1	FGF6_FGFR1	Fgf6	Fgfr1	PMC: 4393358
FGF6_FGFR2	FGF6_FGFR2	Fgf6	Fgfr2	PMC: 4393358
FGF6_FGFR3	FGF6_FGFR3	Fgf6	Fgfr3	PMC: 4393358
FGF6_FGFR4	FGF6_FGFR4	Fgf6	Fgfr4	PMC: 4393358
FGF7_FGFR1	FGF7_FGFR1	Fgf7	Fgfr1	PMC: 4393358
FGF7_FGFR2	FGF7_FGFR2	Fgf7	Fgfr2	PMC: 4393358
FGF3_FGFR1	FGF3_FGFR1	Fgf3	Fgfr1	PMC: 4393358
FGF3_FGFR2	FGF3_FGFR2	Fgf3	Fgfr2	PMC: 4393358
FGF10_FGFR1	FGF10_FGFR1	Fgf10	Fgfr1	PMC: 4393358
FGF10_FGFR2	FGF10_FGFR2	Fgf10	Fgfr2	PMC: 4393358
FGF22_FGFR2	FGF22_FGFR2	Fgf22	Fgfr2	PMC: 4393358
FGF8_FGFR1	FGF8_FGFR1	Fgf8	Fgfr1	PMC: 4393358
FGF8_FGFR2	FGF8_FGFR2	Fgf8	Fgfr2	PMC: 4393358
FGF8_FGFR3	FGF8_FGFR3	Fgf8	Fgfr3	PMC: 4393358
FGF8_FGFR4	FGF8_FGFR4	Fgf8	Fgfr4	PMC: 4393358
FGF17_FGFR1	FGF17_FGFR1	Fgf17	Fgfr1	PMC: 4393358
FGF17_FGFR2	FGF17_FGFR2	Fgf17	Fgfr2	PMC: 4393358
FGF17_FGFR3	FGF17_FGFR3	Fgf17	Fgfr3	PMC: 4393358
FGF17_FGFR4	FGF17_FGFR4	Fgf17	Fgfr4	PMC: 4393358
FGF18_FGFR1	FGF18_FGFR1	Fgf18	Fgfr1	PMC: 4393358
FGF18_FGFR2	FGF18_FGFR2	Fgf18	Fgfr2	PMC: 4393358
FGF18_FGFR3	FGF18_FGFR3	Fgf18	Fgfr3	PMC: 4393358
FGF18_FGFR4	FGF18_FGFR4	Fgf18	Fgfr4	PMC: 4393358
FGF9_FGFR1	FGF9_FGFR1	Fgf9	Fgfr1	PMC: 4393358
FGF9_FGFR2	FGF9_FGFR2	Fgf9	Fgfr2	PMC: 4393358
FGF9_FGFR3	FGF9_FGFR3	Fgf9	Fgfr3	PMC: 4393358
FGF9_FGFR4	FGF9_FGFR4	Fgf9	Fgfr4	PMC: 4393358
FGF20_FGFR1	FGF20_FGFR1	Fgf20	Fgfr1	PMC: 4393358
FGF20_FGFR2	FGF20_FGFR2	Fgf20	Fgfr2	PMC: 4393358
FGF20_FGFR3	FGF20_FGFR3	Fgf20	Fgfr3	PMC: 4393358
FGF20_FGFR4	FGF20_FGFR4	Fgf20	Fgfr4	PMC: 4393358
FGF16_FGFR1	FGF16_FGFR1	Fgf16	Fgfr1	PMC: 4393358
FGF16_FGFR2	FGF16_FGFR2	Fgf16	Fgfr2	PMC: 4393358
FGF16_FGFR3	FGF16_FGFR3	Fgf16	Fgfr3	PMC: 4393358
FGF16_FGFR4	FGF16_FGFR4	Fgf16	Fgfr4	PMC: 4393358
FGF15_FGFR1	FGF15_FGFR1	Fgf15	Fgfr1	PMC: 4393358
FGF15_FGFR2	FGF15_FGFR2	Fgf15	Fgfr2	PMC: 4393358
FGF15_FGFR3	FGF15_FGFR3	Fgf15	Fgfr3	PMC: 4393358
FGF15_FGFR4	FGF15_FGFR4	Fgf15	Fgfr4	PMC: 4393358
FGF21_FGFR1	FGF21_FGFR1	Fgf21	Fgfr1	PMC: 4393358
FGF21_FGFR3	FGF21_FGFR3	Fgf21	Fgfr3	PMC: 4393358
FGF23_FGFR1	FGF23_FGFR1	Fgf23	Fgfr1	PMC: 4393358
FGF23_FGFR3	FGF23_FGFR3	Fgf23	Fgfr3	PMC: 4393358
FGF23_FGFR4	FGF23_FGFR4	Fgf23	Fgfr4	PMC: 4393358
PDGFA_PDGFRA	PDGFA_PDGFRA	Pdgfa	Pdgfra	PMID: 15207812
PDGFA_PDGFRB	PDGFA_PDGFRB	Pdgfa	Pdgfrb	PMID: 15207812
PDGFB_PDGFRA	PDGFB_PDGFRA	Pdgfb	Pdgfra	PMID: 15207812
PDGFB_PDGFRB	PDGFB_PDGFRB	Pdgfb	Pdgfrb	PMID: 15207812
PDGFC_PDGFRA	PDGFC_PDGFRA	Pdgfc	Pdgfra	PMID: 15207812
PDGFD_PDGFRB	PDGFD_PDGFRB	Pdgfd	Pdgfrb	PMID: 15207812
VEGFA_VEGFR1	VEGFA_VEGFR1	Vegfa	Flt1	KEGG: mmu04370; PMID: 16633338
VEGFA_VEGFR2	VEGFA_VEGFR2	Vegfa	Kdr	KEGG: mmu04370; PMID: 16633338
VEGFB_VEGFR1	VEGFB_VEGFR1	Vegfb	Flt1	KEGG: mmu04370; PMID: 16633338
VEGFC_VEGFR3	VEGFC_VEGFR3	Vegfc	Flt4	KEGG: mmu04370; PMID: 16633338
VEGFC_VEGFR2	VEGFC_VEGFR2	Vegfc	Kdr	KEGG: mmu04370; PMID: 16633338
VEGFD_VEGFR3	VEGFD_VEGFR3	Vegfd	Flt4	KEGG: mmu04370; PMID: 16633338
VEGFD_VEGFR2	VEGFD_VEGFR2	Vegfd	Kdr	KEGG: mmu04370; PMID: 16633338
PGF_VEGFR1	PGF_VEGFR1	Pgf	Flt1	KEGG: mmu04370; PMID: 16633338
VEGFA_VEGFR1R2	VEGFA_VEGFR1R2	Vegfa	FLT1_KDR	PMID: 16633338
VEGFC_VEGFR2R3	VEGFC_VEGFR2R3	Vegfc	FLT4_KDR	PMID: 16633339
VEGFD_VEGFR2R3	VEGFD_VEGFR2R3	Vegfd	FLT4_KDR	PMID: 16633340
IGF1_IGF1R	IGF1_IGF1R	Igf1	Igf1r	PMID: 14604834
IGF2_IGF1R	IGF2_IGF1R	Igf2	Igf1r	PMID: 14604834
IGF2_IGF2R	IGF2_IGF2R	Igf2	Igf2r	PMID: 14604834
IGF1_ITGAV_ITGB3	IGF1_ITGAV_ITGB3	Igf1	ITGAV_ITGB3	PMID: 28190785; PMID: 28873464
IGF1_ITGA6_ITGB4	IGF1_ITGA6_ITGB4	Igf1	ITGA6_ITGB4	PMID: 28190785; PMID: 28873464
IGF2_ITGAV_ITGB3	IGF2_ITGAV_ITGB3	Igf2	ITGAV_ITGB3	PMID: 28190785; PMID: 28873464
IGF2_ITGA6_ITGB4	IGF2_ITGA6_ITGB4	Igf2	ITGA6_ITGB4	PMID: 28190785; PMID: 28873464
IGFL3_IGFLR1	IGFL3_IGFLR1	Igfl3	Igflr1	PMID: 21454693
INS1_INSSR	INS1_INSSR	Ins1	Insr	KEGG: mmu04910; PMID: 24633815
INS2_INSSR	INS2_INSSR	Ins2	Insr	KEGG: mmu04911; PMID: 24633815
APLN_APLNR	APLN_APLNR	Apln	Aplnr	KEGG: mmu04371
DHH_PTCH1	DHH_PTCH1	Dhh	PTCH1_SMO	KEGG: mmu04340; PMID: 25701396
IHH_PTCH1	IHH_PTCH1	Ihh	PTCH1_SMO	KEGG: mmu04340; PMID: 25701396
SHH_PTCH1	SHH_PTCH1	Shh	PTCH1_SMO	KEGG: mmu04340; PMID: 25701396
DHH_PTCH2	DHH_PTCH2	Dhh	PTCH2_SMO	KEGG: mmu04340; PMID: 25701396
IHH_PTCH2	IHH_PTCH2	Ihh	PTCH2_SMO	KEGG: mmu04340; PMID: 25701396
SHH_PTCH2	SHH_PTCH2	Shh	PTCH2_SMO	KEGG: mmu04340; PMID: 25701396
CCL5_CCR1	CCL5_CCR1	Ccl5	Ccr1	KEGG: mmu04060
CCL3_CCR1	CCL3_CCR1	Ccl3	Ccr1	KEGG: mmu04060
CCL8_CCR1	CCL8_CCR1	Ccl8	Ccr1	KEGG: mmu04060
CCL9_CCR1	CCL9_CCR1	Ccl9	Ccr1	KEGG: mmu04060
CCL6_CCR1	CCL6_CCR1	Ccl6	Ccr1	KEGG: mmu04060
CCL7_CCR1	CCL7_CCR1	Ccl7	Ccr1	KEGG: mmu04060
CCL5_CCR1L1	CCL5_CCR1L1	Ccl5	Ccr1l1	KEGG: mmu04060
CCL3_CCR1L1	CCL3_CCR1L1	Ccl3	Ccr1l1	KEGG: mmu04060
CCL8_CCR1L1	CCL8_CCR1L1	Ccl8	Ccr1l1	KEGG: mmu04060
CCL9_CCR1L1	CCL9_CCR1L1	Ccl9	Ccr1l1	KEGG: mmu04060
CCL6_CCR1L1	CCL6_CCR1L1	Ccl6	Ccr1l1	KEGG: mmu04060
CCL7_CCR1L1	CCL7_CCR1L1	Ccl7	Ccr1l1	KEGG: mmu04060
CCL8_CCR2	CCL8_CCR2	Ccl8	Ccr2	KEGG: mmu04060
CCL6_CCR2	CCL6_CCR2	Ccl6	Ccr2	KEGG: mmu04060
CCL7_CCR2	CCL7_CCR2	Ccl7	Ccr2	KEGG: mmu04060
CCL2_CCR2	CCL2_CCR2	Ccl2	Ccr2	KEGG: mmu04060
CCL12_CCR2	CCL12_CCR2	Ccl12	Ccr2	KEGG: mmu04060
CCL27A_CCR2	CCL27A_CCR2	Ccl27a	Ccr2	KEGG: mmu04060
CCL27B_CCR2	CCL27B_CCR2	Ccl27b	Ccr2	KEGG: mmu04060
CCL5_CCR3	CCL5_CCR3	Ccl5	Ccr3	KEGG: mmu04060
CCL6_CCR3	CCL6_CCR3	Ccl6	Ccr3	KEGG: mmu04060
CCL7_CCR3	CCL7_CCR3	Ccl7	Ccr3	KEGG: mmu04060
CCL11_CCR3	CCL11_CCR3	Ccl11	Ccr3	KEGG: mmu04060
CCL24_CCR3	CCL24_CCR3	Ccl24	Ccr3	KEGG: mmu04060
CCL26_CCR3	CCL26_CCR3	Ccl26	Ccr3	KEGG: mmu04060
CCL28_CCR3	CCL28_CCR3	Ccl28	Ccr3	KEGG: mmu04060
CCL27A_CCR3	CCL27A_CCR3	Ccl27a	Ccr3	KEGG: mmu04060
CCL27B_CCR3	CCL27B_CCR3	Ccl27b	Ccr3	KEGG: mmu04060
CCL17_CCR4	CCL17_CCR4	Ccl17	Ccr4	KEGG: mmu04060
CCL22_CCR4	CCL22_CCR4	Ccl22	Ccr4	KEGG: mmu04060
CCL5_CCR4	CCL5_CCR4	Ccl5	Ccr4	KEGG: mmu04060
CCL4_CCR5	CCL4_CCR5	Ccl4	Ccr5	KEGG: mmu04060
CCL5_CCR5	CCL5_CCR5	Ccl5	Ccr5	KEGG: mmu04060
CCL3_CCR5	CCL3_CCR5	Ccl3	Ccr5	KEGG: mmu04060
CCL8_CCR5	CCL8_CCR5	Ccl8	Ccr5	KEGG: mmu04060
CCL20_CCR6	CCL20_CCR6	Ccl20	Ccr6	KEGG: mmu04060
CCL19_CCR7	CCL19_CCR7	Ccl19	Ccr7	KEGG: mmu04060
CCL21A_CCR7	CCL21A_CCR7	Ccl21a	Ccr7	KEGG: mmu04060
CCL21B_CCR7	CCL21B_CCR7	Ccl21b	Ccr7	KEGG: mmu04060
CCL21C_CCR7	CCL21C_CCR7	Ccl21c	Ccr7	KEGG: mmu04060
CCL19_ACKR4	CCL19_ACKR4	Ccl19	Ackr4	KEGG: mmu04060
CCL21A_ACKR4	CCL21A_ACKR4	Ccl21a	Ackr4	KEGG: mmu04060
CCL21B_ACKR4	CCL21B_ACKR4	Ccl21b	Ackr4	KEGG: mmu04060
CCL21C_ACKR4	CCL21C_ACKR4	Ccl21c	Ackr4	KEGG: mmu04060
CCL1_CCR8	CCL1_CCR8	Ccl1	Ccr8	KEGG: mmu04060
CCL25_CCR9	CCL25_CCR9	Ccl25	Ccr9	KEGG: mmu04060
CCL25_ACKR4	CCL25_ACKR4	Ccl25	Ackr4	KEGG: mmu04060
CCL28_CCR10	CCL28_CCR10	Ccl28	Ccr10	KEGG: mmu04060
CCL27A_CCR10	CCL27A_CCR10	Ccl27a	Ccr10	KEGG: mmu04060
CCL27B_CCR10	CCL27B_CCR10	Ccl27b	Ccr10	KEGG: mmu04060
CCL1_ACKR4	CCL1_ACKR4	Ccl1	Ackr4	KEGG: mmu04060
CCL8_ACKR4	CCL8_ACKR4	Ccl8	Ackr4	KEGG: mmu04060
CCL1_ACKR1	CCL1_ACKR1	Ccl1	Ackr1	PMID: 26740381
CCL2_ACKR1	CCL2_ACKR1	Ccl2	Ackr1	PMID: 26740381
CCL2_ACKR2	CCL2_ACKR2	Ccl2	Ackr2	PMID: 26740381
CCL3_ACKR2	CCL3_ACKR2	Ccl3	Ackr2	PMID: 26740381
CCL4_ACKR2	CCL4_ACKR2	Ccl4	Ackr2	PMID: 26740381
CCL5_ACKR1	CCL5_ACKR1	Ccl5	Ackr1	PMID: 26740381
CCL5_ACKR2	CCL5_ACKR2	Ccl5	Ackr2	PMID: 26740381
CCL7_ACKR1	CCL7_ACKR1	Ccl7	Ackr1	PMID: 26740381
CCL8_ACKR1	CCL8_ACKR1	Ccl8	Ackr1	PMID: 26740381
CCL11_ACKR1	CCL11_ACKR1	Ccl11	Ackr1	PMID: 26740381
CCL11_ACKR2	CCL11_ACKR2	Ccl11	Ackr2	PMID: 26740381
CCL22_ACKR2	CCL22_ACKR2	Ccl22	Ackr2	PMID: 26740381
CCL24_ACKR2	CCL24_ACKR2	Ccl24	Ackr2	PMID: 26740381
CCL26_ACKR2	CCL26_ACKR2	Ccl26	Ackr2	PMID: 26740381
CCL17_ACKR1	CCL17_ACKR1	Ccl17	Ackr1	PMID: 26740381
CCL17_ACKR2	CCL17_ACKR2	Ccl17	Ackr2	PMID: 26740381
CXCL1_CXCR1	CXCL1_CXCR1	Cxcl1	Cxcr1	KEGG: mmu04060
CXCL5_CXCR1	CXCL5_CXCR1	Cxcl5	Cxcr1	KEGG: mmu04060
CXCL2_CXCR1	CXCL2_CXCR1	Cxcl2	Cxcr1	KEGG: mmu04060
CXCL3_CXCR1	CXCL3_CXCR1	Cxcl3	Cxcr1	KEGG: mmu04060
CXCL1_CXCR2	CXCL1_CXCR2	Cxcl1	Cxcr2	KEGG: mmu04060
CXCL5_CXCR2	CXCL5_CXCR2	Cxcl5	Cxcr2	KEGG: mmu04060
CXCL2_CXCR2	CXCL2_CXCR2	Cxcl2	Cxcr2	KEGG: mmu04060
CXCL3_CXCR2	CXCL3_CXCR2	Cxcl3	Cxcr2	KEGG: mmu04060
PPBP_CXCR2	PPBP_CXCR2	Ppbp	Cxcr2	KEGG: mmu04060
CXCL4_CXCR3	CXCL4_CXCR3	Pf4	Cxcr3	KEGG: mmu04060
CXCL9_CXCR3	CXCL9_CXCR3	Cxcl9	Cxcr3	KEGG: mmu04060
CXCL10_CXCR3	CXCL10_CXCR3	Cxcl10	Cxcr3	KEGG: mmu04060
CXCL11_CXCR3	CXCL11_CXCR3	Cxcl11	Cxcr3	KEGG: mmu04060
CXCL13_CXCR3	CXCL13_CXCR3	Cxcl13	Cxcr3	KEGG: mmu04060
PF4_CXCR3	PF4_CXCR3	Pf4	Cxcr3	KEGG: mmu04060
CXCL12_CXCR4	CXCL12_CXCR4	Cxcl12	Cxcr4	KEGG: mmu04060
CXCL12_ACKR3	CXCL12_ACKR3	Cxcl12	Ackr3	KEGG: mmu04060
CXCL13_CXCR5	CXCL13_CXCR5	Cxcl13	Cxcr5	KEGG: mmu04060
CXCL16_CXCR6	CXCL16_CXCR6	Cxcl16	Cxcr6	KEGG: mmu04060
CXCL1_ACKR1	CXCL1_ACKR1	Cxcl1	Ackr1	KEGG: mmu04060
CXCL2_ACKR1	CXCL2_ACKR1	Cxcl2	Ackr1	KEGG: mmu04060
CXCL3_ACKR1	CXCL3_ACKR1	Cxcl3	Ackr1	KEGG: mmu04060
CXCL5_ACKR1	CXCL5_ACKR1	Cxcl5	Ackr1	KEGG: mmu04060
CXCL9_ACKR1	CXCL9_ACKR1	Cxcl9	Ackr1	KEGG: mmu04060
CXCL10_ACKR1	CXCL10_ACKR1	Cxcl10	Ackr1	KEGG: mmu04060
CXCL11_ACKR1	CXCL11_ACKR1	Cxcl11	Ackr1	KEGG: mmu04060
CXCL11_ACKR3	CXCL11_ACKR3	Cxcl11	Ackr3	KEGG: mmu04060
CXCL13_ACKR1	CXCL13_ACKR1	Cxcl13	Ackr1	KEGG: mmu04060
MIF_CD74_CXCR4	MIF_CD74_CXCR4	Mif	CD74_CXCR4	PMID: 29637711; PMID: 24760155
MIF_CD74_CD44	MIF_CD74_CD44	Mif	CD74_CD44	PMID: 29637711; PMID: 26175090
MIF_CD74_CXCR2	MIF_CD74_CXCR2	Mif	CD74_CXCR2	PMID: 29637711; PMID: 26175090
MIF_ACKR3	MIF_ACKR3	Mif	Ackr3	PMID: 26175090
CX3CL1_CX3CR1	CX3CL1_CX3CR1	Cx3cl1	Cx3cr1	KEGG: mmu04060
XCL1_XCR1	XCL1_XCR1	Xcl1	Xcr1	KEGG: mmu04060
IL2_IL2RA_IL2RB	IL2_IL2RA_IL2RB	Il2	IL2RA_IL2RB	KEGG: mmu04060
IL2_IL2RB_IL2RG	IL2_IL2RB_IL2RG	Il2	IL2RB_IL2RG	KEGG: mmu04060
IL4_IL4R_IL2RG	IL4_IL4R_IL2RG	Il4	IL4R_IL2RG	KEGG: mmu04060
IL7_IL7R_IL2RG	IL7_IL7R_IL2RG	Il7	IL7R_IL2RG	KEGG: mmu04060
IL9_IL9R_IL2RG	IL9_IL9R_IL2RG	Il9	IL9R_IL2RG	KEGG: mmu04060
IL15_IL15RA_IL2RB	IL15_IL15RA_IL2RB	Il15	IL15RA_IL2RB	KEGG: mmu04060
IL21_IL21R_IL2RG	IL21_IL21R_IL2RG	Il21	IL21R_IL2RG	KEGG: mmu04060
TSLP_IL7R_CRLF2	TSLP_IL7R_CRLF2	Tslp	IL7R_CRLF2	KEGG: mmu04060
IL3_IL3RA_CSF2RB	IL3_IL3RA_CSF2RB	Il3	IL3RA_CSF2RB	KEGG: mmu04060
IL5_IL5RA_CSF2RB	IL5_IL5RA_CSF2RB	Il5	IL5RA_CSF2RB	KEGG: mmu04060
CSF2_CSF2RA_CSF2RB	CSF2_CSF2RA_CSF2RB	Csf2	CSF2RA_CSF2RB	KEGG: mmu04060
IL4_IL4R	IL4_IL4R	Il4	Il4ra	KEGG: mmu04060
IL4_IL4R_IL13RA1	IL4_IL4R_IL13RA1	Il4	IL4R_IL13RA1	KEGG: mmu04060
IL4_IL4R_IL13RA2	IL4_IL4R_IL13RA2	Il4	IL4R_IL13RA2	KEGG: mmu04060
IL13_IL4R_IL13RA1	IL13_IL4R_IL13RA1	Il13	IL4R_IL13RA1	KEGG: mmu04060
IL13_IL4R_IL13RA2	IL13_IL4R_IL13RA2	Il13	IL4R_IL13RA2	KEGG: mmu04060
IL13_IL13RA1	IL13_IL13RA1	Il13	Il13ra1	KEGG: mmu04060
IL13_IL13RA2	IL13_IL13RA2	Il13	Il13ra2	KEGG: mmu04060
IL6_IL6R_IL6ST	IL6_IL6R_IL6ST	Il6	IL6R_IL6ST	KEGG: mmu04060
IL11_IL11RA1_IL6ST	IL11_IL11RA1_IL6ST	Il11	IL11R complex 1	KEGG: mmu04060
IL11_IL11RA2_IL6ST	IL11_IL11RA2_IL6ST	Il11	IL11R complex 2	KEGG: mmu04060
IL12B_IL12RB1_IL12RB2	IL12B_IL12RB1_IL12RB2	IL12AB	IL12RB1_IL12RB2	PMID: 26918147
IL23A_IL23R_IL12RB1	IL23A_IL23R_IL12RB1	IL23 complex	IL23R_IL12RB1	PMID: 11114383
EBI3_IL27RA_IL6ST	EBI3_IL27RA_IL6ST	IL27 complex	IL27RA_IL6ST	PMID: 25861977
IL31_IL31RA_OSMR	IL31_IL31RA_OSMR	Il31	IL31RA_OSMR	KEGG: mmu04060
CNTF_CNTFR_LIFR	CNTF_CNTFR_LIFR	Cntf	CNTFR_LIFR	KEGG: mmu04060
CLCF1_CNTFR_LIFR	CLCF1_CNTFR_LIFR	Clcf1	CNTFR_LIFR	KEGG: mmu04060
CTF1_LIFR_IL6ST	CTF1_LIFR_IL6ST	Ctf1	LIFR_IL6ST	KEGG: mmu04060
LIF_LIFR_IL6ST	LIF_LIFR_IL6ST	Lif	LIFR_IL6ST	KEGG: mmu04060
OSM_LIFR_IL6ST	OSM_LIFR_IL6ST	Osm	LIFR_IL6ST	KEGG: mmu04060
OSM_OSMR_IL6ST	OSM_OSMR_IL6ST	Osm	OSMR_IL6ST	KEGG: mmu04060
IL10_IL10RA_IL10RB	IL10_IL10RA_IL10RB	Il10	IL10RA_IL10RB	KEGG: mmu04060
IL19_IL20RA_IL20RB	IL19_IL20RA_IL20RB	Il19	IL20RA_IL20RB	KEGG: mmu04060
IL20_IL20RA_IL20RB	IL20_IL20RA_IL20RB	Il20	IL20RA_IL20RB	KEGG: mmu04060
IL24_IL20RA_IL20RB	IL24_IL20RA_IL20RB	Il24	IL20RA_IL20RB	KEGG: mmu04060
IL20_IL22RA1_IL20RB	IL20_IL22RA1_IL20RB	Il20	IL22RA1_IL20RB	KEGG: mmu04060
IL24_IL22RA1_IL20RB	IL24_IL22RA1_IL20RB	Il24	IL22RA1_IL20RB	KEGG: mmu04060
IL22_IL22RA1_IL10RB	IL22_IL22RA1_IL10RB	Il22	IL22RA1_IL10RB	KEGG: mmu04060
IL1A_IL1R1_IL1RAP	IL1A_IL1R1_IL1RAP	Il1a	IL1R1_IL1RAP	KEGG: mmu04060
IL1B_IL1R1_IL1RAP	IL1B_IL1R1_IL1RAP	Il1b	IL1R1_IL1RAP	KEGG: mmu04060
IL1F5_IL1RL2_IL1RAP	IL1F5_IL1RL2_IL1RAP	Il1f5	IL1RL2_IL1RAP	KEGG: mmu04060
IL1F6_IL1RL2_IL1RAP	IL1F6_IL1RL2_IL1RAP	Il1f6	IL1RL2_IL1RAP	KEGG: mmu04060
IL1F8_IL1RL2_IL1RAP	IL1F8_IL1RL2_IL1RAP	Il1f8	IL1RL2_IL1RAP	KEGG: mmu04060
IL1F9_IL1RL2_IL1RAP	IL1F9_IL1RL2_IL1RAP	Il1f9	IL1RL2_IL1RAP	KEGG: mmu04060
IL1F10_IL1RL2_IL1RAP	IL1F10_IL1RL2_IL1RAP	Il1f10	IL1RL2_IL1RAP	KEGG: mmu04060
IL18_IL18R1_IL18RAP	IL18_IL18R1_IL18RAP	Il18	IL18R1_IL18RAP	KEGG: mmu04060
IL33_IL1RL1_IL1RAP	IL33_IL1RL1_IL1RAP	Il33	IL1RL1_IL1RAP	KEGG: mmu04060
IL17A_IL17RA_IL17RC	IL17A_IL17RA_IL17RC	Il17a	IL17RA_IL17RC	KEGG: mmu04060
IL17F_IL17RA_IL17RC	IL17F_IL17RA_IL17RC	Il17f	IL17RA_IL17RC	KEGG: mmu04060
IL17AF_IL17RA_IL17RC	IL17AF_IL17RA_IL17RC	IL17AF	IL17RA_IL17RC	PMID: 24813051
IL17B_IL17RB	IL17B_IL17RB	Il17b	Il17rb	KEGG: mmu04060
IL17C_IL17RA_IL17RE	IL17C_IL17RA_IL17RE	Il17c	IL17RA_IL17RE	KEGG: mmu04060
IL25_IL17RA_IL17RB	IL25_IL17RA_IL17RB	Il25	IL17RA_IL17RB	KEGG: mmu04060
IL34_CSF1R	IL34_CSF1R	Il34	Csf1r	KEGG: mmu04060
CSF1_CSF1R	CSF1_CSF1R	Csf1	Csf1r	KEGG: mmu04060
IL16_CD4	IL16_CD4	Il16	Cd4	KEGG: mmu04060
EPO_EPOR	EPO_EPOR	Epo	Epor	KEGG: mmu04060
GH1_GHR	GH1_GHR	Gh	Ghr	KEGG: mmu04060
PRL_PRLR	PRL_PRLR	Prl	Prlr	KEGG: mmu04060; PMID: 23192981
THPO_MPL	THPO_MPL	Thpo	Mpl	KEGG: mmu04060
CSF3_CSF3R	CSF3_CSF3R	Csf3	Csf3r	KEGG: mmu04060
IFNA_IFNAR1_IFNAR2	IFNA_IFNAR1_IFNAR2	Ifna	IFNAR1_IFNAR2	KEGG: mmu04060
IFNB1_IFNAR1_IFNAR2	IFNB1_IFNAR1_IFNAR2	Ifnb1	IFNAR1_IFNAR2	KEGG: mmu04060
IFNK_IFNAR1_IFNAR2	IFNK_IFNAR1_IFNAR2	Ifnk	IFNAR1_IFNAR2	KEGG: mmu04060
IFNE_IFNAR1_IFNAR2	IFNE_IFNAR1_IFNAR2	Ifne	IFNAR1_IFNAR2	KEGG: mmu04060
IFNA11_IFNAR1_IFNAR2	IFNA11_IFNAR1_IFNAR2	Ifna11	IFNAR1_IFNAR2	KEGG: mmu04060
IFNA1_IFNAR1_IFNAR2	IFNA1_IFNAR1_IFNAR2	Ifna1	IFNAR1_IFNAR2	KEGG: mmu04060
IFNA2_IFNAR1_IFNAR2	IFNA2_IFNAR1_IFNAR2	Ifna2	IFNAR1_IFNAR2	KEGG: mmu04060
IFNA4_IFNAR1_IFNAR2	IFNA4_IFNAR1_IFNAR2	Ifna4	IFNAR1_IFNAR2	KEGG: mmu04060
IFNA5_IFNAR1_IFNAR2	IFNA5_IFNAR1_IFNAR2	Ifna5	IFNAR1_IFNAR2	KEGG: mmu04060
IFNA6_IFNAR1_IFNAR2	IFNA6_IFNAR1_IFNAR2	Ifna6	IFNAR1_IFNAR2	KEGG: mmu04060
IFNA7_IFNAR1_IFNAR2	IFNA7_IFNAR1_IFNAR2	Ifna7	IFNAR1_IFNAR2	KEGG: mmu04060
IFNA9_IFNAR1_IFNAR2	IFNA9_IFNAR1_IFNAR2	Ifna9	IFNAR1_IFNAR2	KEGG: mmu04060
IFNAB_IFNAR1_IFNAR2	IFNAB_IFNAR1_IFNAR2	Ifnab	IFNAR1_IFNAR2	KEGG: mmu04060
IFNA12_IFNAR1_IFNAR2	IFNA12_IFNAR1_IFNAR2	Ifna12	IFNAR1_IFNAR2	KEGG: mmu04060
IFNA13_IFNAR1_IFNAR2	IFNA13_IFNAR1_IFNAR2	Ifna13	IFNAR1_IFNAR2	KEGG: mmu04060
IFNA14_IFNAR1_IFNAR2	IFNA14_IFNAR1_IFNAR2	Ifna14	IFNAR1_IFNAR2	KEGG: mmu04060
IFNA15_IFNAR1_IFNAR2	IFNA15_IFNAR1_IFNAR2	Ifna15	IFNAR1_IFNAR2	KEGG: mmu04060
IFNG_IFNGR1_IFNGR2	IFNG_IFNGR1_IFNGR2	Ifng	IFNGR1_IFNGR2	KEGG: mmu04060
IFNL2_IFNLR1_IL10RB	IFNL2_IFNLR1_IL10RB	Ifnl2	IFNLR1_IL10RB	PMID: 28293236
IFNL3_IFNLR1_IL10RB	IFNL3_IFNLR1_IL10RB	Ifnl3	IFNLR1_IL10RB	PMID: 28293236
TNF_TNFRSF1A	TNF_TNFRSF1A	Tnf	Tnfrsf1a	KEGG: mmu04060
TNF_TNFRSF1B	TNF_TNFRSF1B	Tnf	Tnfrsf1b	KEGG: mmu04060
LTA_TNFRSF1A	LTA_TNFRSF1A	Lta	Tnfrsf1a	KEGG: mmu04060
LTA_TNFRSF1B	LTA_TNFRSF1B	Lta	Tnfrsf1b	KEGG: mmu04060
LTA_TNFRSF14	LTA_TNFRSF14	Lta	Tnfrsf14	KEGG: mmu04060
LTA_LTB_LTBR	LTA_LTB_LTBR	LTa1b2	Ltbr	PMID: 24248355
TNFSF14_LTBR	TNFSF14_LTBR	Tnfsf14	Ltbr	KEGG: mmu04060
TNFSF14_TNFRSF14	TNFSF14_TNFRSF14	Tnfsf14	Tnfrsf14	KEGG: mmu04060
FASL_FAS	FASL_FAS	Fasl	Fas	KEGG: mmu04060
TNFSF15_TNFRSF25	TNFSF15_TNFRSF25	Tnfsf15	Tnfrsf25	KEGG: mmu04060
TNFSF10_TNFRSF10B	TNFSF10_TNFRSF10B	Tnfsf10	Tnfrsf10b	KEGG: mmu04060
EDA_EDAR	EDA_EDAR	Eda	Edar	KEGG: mmu04060
EDA_EDA2R	EDA_EDA2R	Eda	Eda2r	KEGG: mmu04060
NGF_NGFR	NGF_NGFR	Ngf	Ngfr	KEGG: mmu04060
KLK1B4_NGFR	KLK1B4_NGFR	Klk1b4	Ngfr	KEGG: mmu04060
TNFSF11_TNFRSF11A	TNFSF11_TNFRSF11A	Tnfsf11	Tnfrsf11a	KEGG: mmu04060
TNFSF11_TNFRSF11B	TNFSF11_TNFRSF11B	Tnfsf11	Tnfrsf11b	KEGG: mmu04060
TNFSF12_TNFRSF12A	TNFSF12_TNFRSF12A	Tnfsf12	Tnfrsf12a	KEGG: mmu04060
CD70_CD27	CD70_CD27	Cd70	Cd27	KEGG: mmu04060
TNFSF8_TNFRSF8	TNFSF8_TNFRSF8	Tnfsf8	Tnfrsf8	KEGG: mmu04060
TNFSF9_TNFRSF9	TNFSF9_TNFRSF9	Tnfsf9	Tnfrsf9	KEGG: mmu04060
TNFSF4_TNFRSF4	TNFSF4_TNFRSF4	Tnfsf4	Tnfrsf4	KEGG: mmu04060
TNFSF18_TNFRSF18	TNFSF18_TNFRSF18	Tnfsf18	Tnfrsf18	KEGG: mmu04060
TNFSF13_TNFRSF17	TNFSF13_TNFRSF17	Tnfsf13	Tnfrsf17	KEGG: mmu04060
TNFSF13_TNFRSF13B	TNFSF13_TNFRSF13B	Tnfsf13	Tnfrsf13b	KEGG: mmu04060
TNFSF13B_TNFRSF17	TNFSF13B_TNFRSF17	Tnfsf13b	Tnfrsf17	KEGG: mmu04060
TNFSF13B_TNFRSF13B	TNFSF13B_TNFRSF13B	Tnfsf13b	Tnfrsf13b	KEGG: mmu04060
TNFSF13B_TNFRSF13C	TNFSF13B_TNFRSF13C	Tnfsf13b	Tnfrsf13c	KEGG: mmu04060
CD40LG_ITGA2B_ITGB3	CD40LG_ITGA2B_ITGB3	Cd40lg	ITGA2B_ITGB3	PMID: 28676852
CD40LG_ITGA5_ITGB1	CD40LG_ITGA5_ITGB1	Cd40lg	ITGA5_ITGB1	PMID: 28676852
CD40LG_ITGAM_ITGB2	CD40LG_ITGAM_ITGB2	Cd40lg	ITGAM_ITGB2	PMID: 28676852
SPP1_CD44	SPP1_CD44	Spp1	Cd44	PMID: 21907263
SPP1_ITGAV_ITGB3	SPP1_ITGAV_ITGB3	Spp1	ITGAV_ITGB3	PMID: 21907263
SPP1_ITGAV_ITGB1	SPP1_ITGAV_ITGB1	Spp1	ITGAV_ITGB1	PMID: 21907263
SPP1_ITGAV_ITGB5	SPP1_ITGAV_ITGB5	Spp1	ITGAV_ITGB5	PMID: 21907263
SPP1_ITGAV_ITGB6	SPP1_ITGAV_ITGB6	Spp1	ITGAV_ITGB6	PMID: 21907263
SPP1_ITGA4_ITGB1	SPP1_ITGA4_ITGB1	Spp1	ITGA4_ITGB1	PMID: 21907263
SPP1_ITGA9_ITGB1	SPP1_ITGA9_ITGB1	Spp1	ITGA9_ITGB1	PMID: 21907263
SPP1_ITGA8_ITGB1	SPP1_ITGA8_ITGB1	Spp1	ITGA8_ITGB1	PMID: 21907263
SPP1_ITGA5_ITGB1	SPP1_ITGA5_ITGB1	Spp1	ITGA5_ITGB1	PMID: 21907263
ADIPOQ_ADIPOR1	ADIPOQ_ADIPOR1	Adipoq	Adipor1	PMID: 21284979
ADIPOQ_ADIPOR2	ADIPOQ_ADIPOR2	Adipoq	Adipor2	PMID: 21284979
RETN_TLR4	RETN_TLR4	Retn	Tlr4	PMID: 30809105
RETN_CAP1	RETN_CAP1	Retn	Cap1	PMID: 30809105
NAMPT_INSR	NAMPT_INSR	Nampt	Insr	PMID: 28490838
NAMPT_ITGA5_ITGB1	NAMPT_ITGA5_ITGB1	Nampt	ITGA5_ITGB1	PMID: 28490838
ANGPTL1_ITGA1_ITGB1	ANGPTL1_ITGA1_ITGB1	Angptl1	ITGA1_ITGB1	PMID: 24478758
ANGPTL2_ITGA5_ITGB1	ANGPTL2_ITGA5_ITGB1	Angptl2	ITGA5_ITGB1	PMID: 24478758
ANGPTL2_TLR4	ANGPTL2_TLR4	Angptl2	Tlr4	PMID: 24478758
ANGPTL2_PIRB	ANGPTL2_PIRB	Angptl2	Pirb	PMID: 24478758
ANGPTL1_PIRB	ANGPTL1_PIRB	Angptl1	Pirb	PMID: 24478758
ANGPTL7_PIRB	ANGPTL7_PIRB	Angptl7	Pirb	PMID: 24478758
ANGPTL4_ITGA5_ITGB1	ANGPTL4_ITGA5_ITGB1	Angptl4	ITGA5_ITGB1	PMID: 30049845
ANGPTL4_ITGAV_ITGB3	ANGPTL4_ITGAV_ITGB3	Angptl4	ITGAV_ITGB3	PMID: 30049845
ANGPTL4_CDH5	ANGPTL4_CDH5	Angptl4	Cdh5	PMID: 30049845
ANGPTL4_CDH11	ANGPTL4_CDH11	Angptl4	Cdh11	PMID: 30049845
ANGPTL4_SDC1	ANGPTL4_SDC1	Angptl4	Sdc1	PMID: 29017031
ANGPTL4_SDC2	ANGPTL4_SDC2	Angptl4	Sdc2	PMID: 29017031
ANGPTL4_SDC3	ANGPTL4_SDC3	Angptl4	Sdc3	PMID: 29017031
ANGPTL4_SDC4	ANGPTL4_SDC4	Angptl4	Sdc4	PMID: 29017031
ANGPTL3_ITGAV_ITGB3	ANGPTL3_ITGAV_ITGB3	Angptl3	ITGAV_ITGB3	PMID: 11877390
ANGPT1_TEK	ANGPT1_TEK	Angpt1	Tek	PMID: 20651738
ANGPT2_TEK	ANGPT2_TEK	Angpt2	Tek	PMID: 20651738
ANGPT2_ITGA5_ITGB1	ANGPT2_ITGA5_ITGB1	Angpt2	ITGA5_ITGB1	PMID: 20651738; PMID: 25635707
MDK_SDC1	MDK_SDC1	Mdk	Sdc1	PMID: 28356350
MDK_SDC2	MDK_SDC2	Mdk	Sdc2	PMID: 28356350
MDK_SDC4	MDK_SDC4	Mdk	Sdc4	PMID: 28356350
MDK_PTPRZ1	MDK_PTPRZ1	Mdk	Ptprz1	PMID: 28356350
MDK_ITGA4_ITGB1	MDK_ITGA4_ITGB1	Mdk	ITGA4_ITGB1	PMID: 28356350
MDK_ITGA6_ITGB1	MDK_ITGA6_ITGB1	Mdk	ITGA6_ITGB1	PMID: 28356350
MDK_LRP1	MDK_LRP1	Mdk	Lrp1	PMID: 28356350
MDK_NCL	MDK_NCL	Mdk	Ncl	PMID: 28356350
MDK_ALK	MDK_ALK	Mdk	Alk	PMID: 19459784
PTN_PTPRZ1	PTN_PTPRZ1	Ptn	Ptprz1	PMID: 28356350; PMID: 25620911
PTN_SDC1	PTN_SDC1	Ptn	Sdc1	PMID: 28356350; PMID: 25620911
PTN_SDC2	PTN_SDC2	Ptn	Sdc2	PMID: 28356350; PMID: 25620911
PTN_SDC3	PTN_SDC3	Ptn	Sdc3	PMID: 28356350; PMID: 25620911
PTN_SDC4	PTN_SDC4	Ptn	Sdc4	PMID: 28356350; PMID: 25620911
PTN_ITGAV_ITGB3	PTN_ITGAV_ITGB3	Ptn	ITGAV_ITGB3	PMID: 28356350; PMID: 25620911
PTN_NCL	PTN_NCL	Ptn	Ncl	PMID: 28356350; PMID: 25620911
PTN_ALK	PTN_ALK	Ptn	Alk	PMID: 28356350; PMID: 25620911
POSTN_ITGAV_ITGB3	POSTN_ITGAV_ITGB3	Postn	ITGAV_ITGB3	PMID: 26721738
POSTN_ITGAV_ITGB5	POSTN_ITGAV_ITGB5	Postn	ITGAV_ITGB5	PMID: 26721738
AGT_AGTR1A	AGT_AGTR1A	Agt	Agtr1a	KEGG: mmu04080
AGT_AGTR1B	AGT_AGTR1B	Agt	Agtr1b	KEGG: mmu04080
GRP_GRPR	GRP_GRPR	Grp	Grpr	KEGG: mmu04080
NMB_NMBR	NMB_NMBR	Nmb	Nmbr	KEGG: mmu04080
KNG1_BDKRB1	KNG1_BDKRB1	Kng1	Bdkrb1	KEGG: mmu04080
KNG1_BDKRB2	KNG1_BDKRB2	Kng1	Bdkrb2	KEGG: mmu04080
KNG2_BDKRB1	KNG2_BDKRB1	Kng2	Bdkrb1	KEGG: mmu04080
KNG2_BDKRB2	KNG2_BDKRB2	Kng2	Bdkrb2	KEGG: mmu04080
C3_C3AR1	C3_C3AR1	C3	C3ar1	KEGG: mmu04080
C3_CR2	C3_CR2	C3	Cr2	PMID: 16234578
C3_ITGAM_ITGB2	C3_ITGAM_ITGB2	C3	ITGAM_ITGB2	PMID: 16234578
C3_ITGAX_ITGB2	C3_ITGAX_ITGB2	C3	ITGAX_ITGB2	PMID: 16234578
C4A_C3AR1	C4A_C3AR1	C4a	C3ar1	PMID: 16234578
C4B_CR2	C4B_CR2	C4b	Cr2	PMID: 16234578
HC_C5AR1	HC_C5AR1	Hc	C5ar1	KEGG: mmu04080
CCK_CCKAR	CCK_CCKAR	Cck	Cckar	KEGG: mmu04080
CCK_CCKBR	CCK_CCKBR	Cck	Cckbr	KEGG: mmu04080
EDN1_EDNRA	EDN1_EDNRA	Edn1	Ednra	KEGG: mmu04080
EDN2_EDNRA	EDN2_EDNRA	Edn2	Ednra	KEGG: mmu04080
EDN3_EDNRA	EDN3_EDNRA	Edn3	Ednra	KEGG: mmu04080
EDN1_EDNRB	EDN1_EDNRB	Edn1	Ednrb	KEGG: mmu04080
EDN2_EDNRB	EDN2_EDNRB	Edn2	Ednrb	KEGG: mmu04080
EDN3_EDNRB	EDN3_EDNRB	Edn3	Ednrb	KEGG: mmu04080
GAL_GALR1	GAL_GALR1	Gal	Galr1	KEGG: mmu04080
GAL_GALR2	GAL_GALR2	Gal	Galr2	KEGG: mmu04080
GAL_GALR3	GAL_GALR3	Gal	Galr3	KEGG: mmu04080
GALP_GALR1	GALP_GALR1	Galp	Galr1	PMID: 23233848
GALP_GALR2	GALP_GALR2	Galp	Galr2	PMID: 23233848
GHRL_GHSR	GHRL_GHSR	Ghrl	Ghsr	KEGG: mmu04080; PMID: 29233536
KISS1_KISS1R	KISS1_KISS1R	Kiss1	Kiss1r	KEGG: mmu04080
POMC_MC1R	POMC_MC1R	Pomc	Mc1r	KEGG: mmu04080
POMC_MC2R	POMC_MC2R	Pomc	Mc2r	KEGG: mmu04080
POMC_MC3R	POMC_MC3R	Pomc	Mc3r	KEGG: mmu04080; PMID: 11024027
POMC_MC4R	POMC_MC4R	Pomc	Mc4r	KEGG: mmu04080; PMID: 11024027
POMC_MC5R	POMC_MC5R	Pomc	Mc5r	KEGG: mmu04080
NMU_NMUR1	NMU_NMUR1	Nmu	Nmur1	KEGG: mmu04080
NMU_NMUR2	NMU_NMUR2	Nmu	Nmur2	KEGG: mmu04080
NMS_NMUR1	NMS_NMUR1	Nms	Nmur1	PMID: 29288685
NMS_NMUR2	NMS_NMUR2	Nms	Nmur2	PMID: 29288685
NPFF_NPFFR1	NPFF_NPFFR1	Npff	Npffr1	KEGG: mmu04080
NPFF_NPFFR2	NPFF_NPFFR2	Npff	Npffr2	KEGG: mmu04080
NPY_NPY1R	NPY_NPY1R	Npy	Npy1r	KEGG: mmu04080
NPY_NPY2R	NPY_NPY2R	Npy	Npy2r	KEGG: mmu04080
NPY_NPY4R	NPY_NPY4R	Npy	Npy4r	KEGG: mmu04080
NPY_NPY5R	NPY_NPY5R	Npy	Npy5r	KEGG: mmu04080
NPY_NPY6R	NPY_NPY6R	Npy	Npy6r	KEGG: mmu04080
NPY_GPR83	NPY_GPR83	Npy	Gpr83	KEGG: mmu04080
NPY_PGR15L	NPY_PGR15L	Npy	Pgr15l	KEGG: mmu04080
PPY_NPY1R	PPY_NPY1R	Ppy	Npy1r	KEGG: mmu04080
PPY_NPY2R	PPY_NPY2R	Ppy	Npy2r	KEGG: mmu04080
PPY_NPY4R	PPY_NPY4R	Ppy	Npy4r	KEGG: mmu04080
PPY_NPY5R	PPY_NPY5R	Ppy	Npy5r	KEGG: mmu04080
PPY_NPY6R	PPY_NPY6R	Ppy	Npy6r	KEGG: mmu04080
PPY_GPR83	PPY_GPR83	Ppy	Gpr83	KEGG: mmu04080
PPY_PGR15L	PPY_PGR15L	Ppy	Pgr15l	KEGG: mmu04080
PYY_NPY1R	PYY_NPY1R	Pyy	Npy1r	KEGG: mmu04080
PYY_NPY2R	PYY_NPY2R	Pyy	Npy2r	KEGG: mmu04080
PYY_NPY4R	PYY_NPY4R	Pyy	Npy4r	KEGG: mmu04080
PYY_NPY5R	PYY_NPY5R	Pyy	Npy5r	KEGG: mmu04080
PYY_NPY6R	PYY_NPY6R	Pyy	Npy6r	KEGG: mmu04080
PYY_GPR83	PYY_GPR83	Pyy	Gpr83	KEGG: mmu04080
PYY_PGR15L	PYY_PGR15L	Pyy	Pgr15l	KEGG: mmu04080
NPB_NPBWR1	NPB_NPBWR1	Npb	Npbwr1	KEGG: mmu04080
NPW_NPBWR1	NPW_NPBWR1	Npw	Npbwr1	KEGG: mmu04080
NTS_NTSR1	NTS_NTSR1	Nts	Ntsr1	KEGG: mmu04080
NTS_NTSR2	NTS_NTSR2	Nts	Ntsr2	KEGG: mmu04080
PDYN_OPRD1	PDYN_OPRD1	Pdyn	Oprd1	KEGG: mmu04080
PDYN_OPRK1	PDYN_OPRK1	Pdyn	Oprk1	KEGG: mmu04080
PDYN_OPRL1	PDYN_OPRL1	Pdyn	Oprl1	KEGG: mmu04080
PDYN_OPRM1	PDYN_OPRM1	Pdyn	Oprm1	KEGG: mmu04080
PENK_OPRD1	PENK_OPRD1	Penk	Oprd1	KEGG: mmu04080
PENK_OPRK1	PENK_OPRK1	Penk	Oprk1	KEGG: mmu04080
PENK_OPRL1	PENK_OPRL1	Penk	Oprl1	KEGG: mmu04080
PENK_OPRM1	PENK_OPRM1	Penk	Oprm1	KEGG: mmu04080
POMC_OPRD1	POMC_OPRD1	Pomc	Oprd1	KEGG: mmu04080
POMC_OPRK1	POMC_OPRK1	Pomc	Oprk1	KEGG: mmu04080
POMC_OPRL1	POMC_OPRL1	Pomc	Oprl1	KEGG: mmu04080
POMC_OPRM1	POMC_OPRM1	Pomc	Oprm1	KEGG: mmu04080
HCRT_HCRTR1	HCRT_HCRTR1	Hcrt	Hcrtr1	KEGG: mmu04080
HCRT_HCRTR2	HCRT_HCRTR2	Hcrt	Hcrtr2	KEGG: mmu04080
OXT_OXTR	OXT_OXTR	Oxt	Oxtr	KEGG: mmu04080
SST_SSTR1	SST_SSTR1	Sst	Sstr1	KEGG: mmu04080
SST_SSTR2	SST_SSTR2	Sst	Sstr2	KEGG: mmu04080
SST_SSTR3	SST_SSTR3	Sst	Sstr3	KEGG: mmu04080
SST_SSTR4	SST_SSTR4	Sst	Sstr4	KEGG: mmu04080
SST_SSTR5	SST_SSTR5	Sst	Sstr5	KEGG: mmu04080
CORT_SSTR1	CORT_SSTR1	Cort	Sstr1	KEGG: mmu04080
CORT_SSTR2	CORT_SSTR2	Cort	Sstr2	KEGG: mmu04080
CORT_SSTR3	CORT_SSTR3	Cort	Sstr3	KEGG: mmu04080
CORT_SSTR4	CORT_SSTR4	Cort	Sstr4	KEGG: mmu04080
CORT_SSTR5	CORT_SSTR5	Cort	Sstr5	KEGG: mmu04080
TAC1_TACR1	TAC1_TACR1	Tac1	Tacr1	KEGG: mmu04080
TAC4_TACR1	TAC4_TACR1	Tac4	Tacr1	KEGG: mmu04080
TAC1_TACR2	TAC1_TACR2	Tac1	Tacr2	KEGG: mmu04080
TAC2_TACR3	TAC2_TACR3	Tac2	Tacr3	KEGG: mmu04080
UTS2_UTS2R	UTS2_UTS2R	Uts2	Uts2r	KEGG: mmu04080
AVP_AVPR2	AVP_AVPR2	Avp	Avpr2	KEGG: mmu04080
AVP_AVPR1A	AVP_AVPR1A	Avp	Avpr1a	KEGG: mmu04080
AVP_AVPR1B	AVP_AVPR1B	Avp	Avpr1b	KEGG: mmu04080
PRLH_PRLHR	PRLH_PRLHR	Prlh	Prlhr	KEGG: mmu04080
GM10334_F2R	GM10334_F2R	Gm10334	F2r	KEGG: mmu04080
TRY5_F2R	TRY5_F2R	Try5	F2r	KEGG: mmu04080
CTSG_F2R	CTSG_F2R	Ctsg	F2r	KEGG: mmu04080
F2_F2R	F2_F2R	F2	F2r	KEGG: mmu04080
GZMA_F2R	GZMA_F2R	Gzma	F2r	KEGG: mmu04080
PRSS2_F2R	PRSS2_F2R	Prss2	F2r	KEGG: mmu04080
TRY4_F2R	TRY4_F2R	Try4	F2r	KEGG: mmu04080
TRY10_F2R	TRY10_F2R	Try10	F2r	KEGG: mmu04080
GM10334_F2RL1	GM10334_F2RL1	Gm10334	F2rl1	KEGG: mmu04080
TRY5_F2RL1	TRY5_F2RL1	Try5	F2rl1	KEGG: mmu04080
CTSG_F2RL1	CTSG_F2RL1	Ctsg	F2rl1	KEGG: mmu04080
F2_F2RL1	F2_F2RL1	F2	F2rl1	KEGG: mmu04080
GZMA_F2RL1	GZMA_F2RL1	Gzma	F2rl1	KEGG: mmu04080
PRSS2_F2RL1	PRSS2_F2RL1	Prss2	F2rl1	KEGG: mmu04080
TRY4_F2RL1	TRY4_F2RL1	Try4	F2rl1	KEGG: mmu04080
TRY10_F2RL1	TRY10_F2RL1	Try10	F2rl1	KEGG: mmu04080
GM10334_F2RL2	GM10334_F2RL2	Gm10334	F2rl2	KEGG: mmu04080
TRY5_F2RL2	TRY5_F2RL2	Try5	F2rl2	KEGG: mmu04080
CTSG_F2RL2	CTSG_F2RL2	Ctsg	F2rl2	KEGG: mmu04080
F2_F2RL2	F2_F2RL2	F2	F2rl2	KEGG: mmu04080
GZMA_F2RL2	GZMA_F2RL2	Gzma	F2rl2	KEGG: mmu04080
PRSS2_F2RL2	PRSS2_F2RL2	Prss2	F2rl2	KEGG: mmu04080
TRY4_F2RL2	TRY4_F2RL2	Try4	F2rl2	KEGG: mmu04080
TRY10_F2RL2	TRY10_F2RL2	Try10	F2rl2	KEGG: mmu04080
GM10334_F2RL3	GM10334_F2RL3	Gm10334	F2rl3	KEGG: mmu04080
TRY5_F2RL3	TRY5_F2RL3	Try5	F2rl3	KEGG: mmu04080
CTSG_F2RL3	CTSG_F2RL3	Ctsg	F2rl3	KEGG: mmu04080
F2_F2RL3	F2_F2RL3	F2	F2rl3	KEGG: mmu04080
GZMA_F2RL3	GZMA_F2RL3	Gzma	F2rl3	KEGG: mmu04080
PLG_F2RL3	PLG_F2RL3	Plg	F2rl3	KEGG: mmu04080
PRSS2_F2RL3	PRSS2_F2RL3	Prss2	F2rl3	KEGG: mmu04080
TRY4_F2RL3	TRY4_F2RL3	Try4	F2rl3	KEGG: mmu04080
TRY10_F2RL3	TRY10_F2RL3	Try10	F2rl3	KEGG: mmu04080
GM10334_PARD3	GM10334_PARD3	Gm10334	Pard3	KEGG: mmu04080
TRY5_PARD3	TRY5_PARD3	Try5	Pard3	KEGG: mmu04080
CTSG_PARD3	CTSG_PARD3	Ctsg	Pard3	KEGG: mmu04080
F2_PARD3	F2_PARD3	F2	Pard3	KEGG: mmu04080
GZMA_PARD3	GZMA_PARD3	Gzma	Pard3	KEGG: mmu04080
PLG_PARD3	PLG_PARD3	Plg	Pard3	KEGG: mmu04080
PRSS2_PARD3	PRSS2_PARD3	Prss2	Pard3	KEGG: mmu04080
TRY4_PARD3	TRY4_PARD3	Try4	Pard3	KEGG: mmu04080
TRY10_PARD3	TRY10_PARD3	Try10	Pard3	KEGG: mmu04080
PMCH_MCHR1	PMCH_MCHR1	Pmch	Mchr1	KEGG: mmu04080
PROK1_PROKR2	PROK1_PROKR2	Prok1	Prokr2	PMID: 24496457
PROK1_PROKR1	PROK1_PROKR1	Prok1	Prokr1	PMID: 24496457
PROK2_PROKR1	PROK2_PROKR1	Prok2	Prokr1	PMID: 24496457
PROK2_PROKR2	PROK2_PROKR2	Prok2	Prokr2	PMID: 24496457
ADCYAP1_ADCYAP1R1	ADCYAP1_ADCYAP1R1	Adcyap1	Adcyap1r1	PMID: 21350482
VIP_VIPR1	VIP_VIPR1	Vip	Vipr1	PMID: 10655512
VIP_VIPR2	VIP_VIPR2	Vip	Vipr2	KEGG: mmu04080
NPPA_NPR1	NPPA_NPR1	Nppa	Npr1	KEGG: mmu04080; PMID:29934640
NPPB_NPR1	NPPB_NPR1	Nppb	Npr1	KEGG: mmu04080; PMID:29934640
NPPC_NPR2	NPPC_NPR2	Nppc	Npr2	KEGG: mmu04080; PMID:29934640
KITL_KIT	KITL_KIT	Kitl	Kit	KEGG: mmu04080
GCG_GIPR	GCG_GIPR	Gcg	Gipr	KEGG: mmu04080
GIP_GIPR	GIP_GIPR	Gip	Gipr	KEGG: mmu04080
FSHB_FSHR	FSHB_FSHR	Fshb	Fshr	KEGG: mmu04080
CGA_FSHR	CGA_FSHR	Cga	Fshr	KEGG: mmu04080
LHB_LHCGR	LHB_LHCGR	Lhb	Lhcgr	KEGG: mmu04080
CGA_LHCGR	CGA_LHCGR	Cga	Lhcgr	KEGG: mmu04080
TSHB_TSHR	TSHB_TSHR	Tshb	Tshr	KEGG: mmu04080
CGA_TSHR	CGA_TSHR	Cga	Tshr	KEGG: mmu04080
BDNF_NTRK2	BDNF_NTRK2	Bdnf	Ntrk2	PMID: 27908981
NGF_NTRK1	NGF_NTRK1	Ngf	Ntrk1	PMID: 27908981
FLT3L_FLT3	FLT3L_FLT3	Flt3l	Flt3	PMID: 25992210
HGF_MET	HGF_MET	Hgf	Met	PMID: 28475121
NGFA_NTRK1	NGFA_NTRK1	Klk1b4	Ntrk1	PMID: 27908981
NTF3_NTRK1	NTF3_NTRK1	Ntf3	Ntrk1	PMID: 27908981
NTF3_NTRK2	NTF3_NTRK2	Ntf3	Ntrk2	PMID: 27908981
NTF3_NTRK3	NTF3_NTRK3	Ntf3	Ntrk3	PMID: 27908981
NTF5_NTRK2	NTF5_NTRK2	Ntf5	Ntrk2	PMID: 27908981
SEMA3A_NRP1_PLXNA1	SEMA3A_NRP1_PLXNA1	Sema3a	NRP1_PLXNA1	PMID: 27533782
SEMA3A_NRP1_PLXNA2	SEMA3A_NRP1_PLXNA2	Sema3a	NRP1_PLXNA2	PMID: 27533782
SEMA3A_NRP1_PLXNA3	SEMA3A_NRP1_PLXNA3	Sema3a	NRP1_PLXNA3	PMID: 27533782
SEMA3A_NRP1_PLXNA4	SEMA3A_NRP1_PLXNA4	Sema3a	NRP1_PLXNA4	PMID: 27533782
SEMA3B_NRP1_PLXNA1	SEMA3B_NRP1_PLXNA1	Sema3b	NRP1_PLXNA1	PMID: 27533782
SEMA3B_NRP1_PLXNA2	SEMA3B_NRP1_PLXNA2	Sema3b	NRP1_PLXNA2	PMID: 27533782
SEMA3B_NRP1_PLXNA3	SEMA3B_NRP1_PLXNA3	Sema3b	NRP1_PLXNA3	PMID: 27533782
SEMA3B_NRP1_PLXNA4	SEMA3B_NRP1_PLXNA4	Sema3b	NRP1_PLXNA4	PMID: 27533782
SEMA3C_NRP1_PLXNA1	SEMA3C_NRP1_PLXNA1	Sema3c	NRP1_PLXNA1	PMID: 27533782
SEMA3C_NRP1_PLXNA2	SEMA3C_NRP1_PLXNA2	Sema3c	NRP1_PLXNA2	PMID: 27533782
SEMA3C_NRP1_PLXNA3	SEMA3C_NRP1_PLXNA3	Sema3c	NRP1_PLXNA3	PMID: 27533782
SEMA3C_NRP1_PLXNA4	SEMA3C_NRP1_PLXNA4	Sema3c	NRP1_PLXNA4	PMID: 27533782
SEMA3D_NRP1_PLXNA1	SEMA3D_NRP1_PLXNA1	Sema3d	NRP1_PLXNA1	PMID: 27533782
SEMA3D_NRP1_PLXNA2	SEMA3D_NRP1_PLXNA2	Sema3d	NRP1_PLXNA2	PMID: 27533782
SEMA3D_NRP1_PLXNA3	SEMA3D_NRP1_PLXNA3	Sema3d	NRP1_PLXNA3	PMID: 27533782
SEMA3D_NRP1_PLXNA4	SEMA3D_NRP1_PLXNA4	Sema3d	NRP1_PLXNA4	PMID: 27533782
SEMA3B_NRP2_PLXNA1	SEMA3B_NRP2_PLXNA1	Sema3b	NRP2_PLXNA1	PMID: 27533782
SEMA3B_NRP2_PLXNA2	SEMA3B_NRP2_PLXNA2	Sema3b	NRP2_PLXNA2	PMID: 27533782
SEMA3B_NRP2_PLXNA3	SEMA3B_NRP2_PLXNA3	Sema3b	NRP2_PLXNA3	PMID: 27533782
SEMA3B_NRP2_PLXNA4	SEMA3B_NRP2_PLXNA4	Sema3b	NRP2_PLXNA4	PMID: 27533782
SEMA3C_NRP2_PLXNA1	SEMA3C_NRP2_PLXNA1	Sema3c	NRP2_PLXNA1	PMID: 27533782
SEMA3C_NRP2_PLXNA2	SEMA3C_NRP2_PLXNA2	Sema3c	NRP2_PLXNA2	PMID: 27533782
SEMA3C_NRP2_PLXNA3	SEMA3C_NRP2_PLXNA3	Sema3c	NRP2_PLXNA3	PMID: 27533782
SEMA3C_NRP2_PLXNA4	SEMA3C_NRP2_PLXNA4	Sema3c	NRP2_PLXNA4	PMID: 27533782
SEMA3D_NRP2_PLXNA1	SEMA3D_NRP2_PLXNA1	Sema3d	NRP2_PLXNA1	PMID: 27533782
SEMA3D_NRP2_PLXNA2	SEMA3D_NRP2_PLXNA2	Sema3d	NRP2_PLXNA2	PMID: 27533782
SEMA3D_NRP2_PLXNA3	SEMA3D_NRP2_PLXNA3	Sema3d	NRP2_PLXNA3	PMID: 27533782
SEMA3D_NRP2_PLXNA4	SEMA3D_NRP2_PLXNA4	Sema3d	NRP2_PLXNA4	PMID: 27533782
SEMA3F_NRP2_PLXNA1	SEMA3F_NRP2_PLXNA1	Sema3f	NRP2_PLXNA1	PMID: 27533782
SEMA3F_NRP2_PLXNA2	SEMA3F_NRP2_PLXNA2	Sema3f	NRP2_PLXNA2	PMID: 27533782
SEMA3F_NRP2_PLXNA3	SEMA3F_NRP2_PLXNA3	Sema3f	NRP2_PLXNA3	PMID: 27533782
SEMA3F_NRP2_PLXNA4	SEMA3F_NRP2_PLXNA4	Sema3f	NRP2_PLXNA4	PMID: 27533782
SEMA3G_NRP2_PLXNA1	SEMA3G_NRP2_PLXNA1	Sema3g	NRP2_PLXNA1	PMID: 27533782
SEMA3G_NRP2_PLXNA2	SEMA3G_NRP2_PLXNA2	Sema3g	NRP2_PLXNA2	PMID: 27533782
SEMA3G_NRP2_PLXNA3	SEMA3G_NRP2_PLXNA3	Sema3g	NRP2_PLXNA3	PMID: 27533782
SEMA3G_NRP2_PLXNA4	SEMA3G_NRP2_PLXNA4	Sema3g	NRP2_PLXNA4	PMID: 27533782
SEMA3C_NRP1_NRP2	SEMA3C_NRP1_NRP2	Sema3c	NRP1_NRP2	PMID: 27533782
SEMA3C_PLXND1	SEMA3C_PLXND1	Sema3c	Plxnd1	PMID: 27533782
SEMA3E_PLXND1	SEMA3E_PLXND1	Sema3e	Plxnd1	PMID: 22325954
ADM_CALCR	ADM_CALCR	Adm	Calcr	KEGG: mmu04080
ADM_CALCRL	ADM_CALCRL	Adm	Calcrl	KEGG: mmu04080
AGT_MAS1	AGT_MAS1	Agt	Mas1	KEGG: mmu04080
ANXA1_FPR2	ANXA1_FPR2	Anxa1	Fpr2	PMID: 23230437
ANXA1_FPR1	ANXA1_FPR1	Anxa1	Fpr1	PMID: 23230437
APELA_APLNR	APELA_APLNR	Apela	Aplnr	PMID: 25995451
CALCA_CALCR	CALCA_CALCR	Calca	Calcr	KEGG: mmu04080
CALCA_CALCRL	CALCA_CALCRL	Calca	Calcrl	KEGG: mmu04080
CALCB_CALCR	CALCB_CALCR	Calcb	Calcr	KEGG: mmu04080
CALCB_CALCRL	CALCB_CALCRL	Calcb	Calcrl	KEGG: mmu04080
CRH_CRHR1	CRH_CRHR1	Crh	Crhr1	KEGG: mmu04080
CRH_CRHR2	CRH_CRHR2	Crh	Crhr2	KEGG: mmu04080
ENHO_GPR19	ENHO_GPR19	Enho	Gpr19	PMID: 28476646
GAS6_AXL	GAS6_AXL	Gas6	Axl	PMID: 27801848
GAS6_MERTK	GAS6_MERTK	Gas6	Mertk	PMID: 27801848
GAS6_TYRO3	GAS6_TYRO3	Gas6	Tyro3	PMID: 27801848
GCG_GCGR	GCG_GCGR	Gcg	Gcgr	KEGG: mmu04080
GCG_GLP1R	GCG_GLP1R	Gcg	Glp1r	KEGG: mmu04080
GCG_GLP2R	GCG_GLP2R	Gcg	Glp2r	KEGG: mmu04080
GH_GHR	GH_GHR	Gh	Ghr	PMID: 10551877
GH_PRLR	GH_PRLR	Gh	Prlr	PMID: 23192981
GHRH_VIPR1	GHRH_VIPR1	Ghrh	Vipr1	PMID: 10655511
GHRH_VIPR2	GHRH_VIPR2	Ghrh	Vipr2	PMID: 10655511
GHRH_GHSR	GHRH_GHSR	Ghrh	Ghsr	PMID: 19088192
GHRH_GHRHR	GHRH_GHRHR	Ghrh	Ghrhr	PMID: 26917260
GNRH1_GNRHR	GNRH1_GNRHR	Gnrh1	Gnrhr	PMID: 19640273
GRN_SORT1	GRN_SORT1	Grn	Sort1	PMID: 29555433
GUCA2A_GUCY2C	GUCA2A_GUCY2C	Guca2a	Gucy2c	PMID: 22384056
GUCA2B_GUCY2C	GUCA2B_GUCY2C	Guca2b	Gucy2c	PMID: 22384056
IAPP_CALCR	IAPP_CALCR	Iapp	Calcr	KEGG: mmu04080
IAPP_CALCRL	IAPP_CALCRL	Iapp	Calcrl	KEGG: mmu04080
INSL3_RXFP2	INSL3_RXFP2	Insl3	Rxfp2	KEGG: mmu04080
INSL3_RXFP1	INSL3_RXFP1	Insl3	Rxfp1	KEGG: mmu04080
INSL3_RXFP4	INSL3_RXFP4	Insl3	Rxfp4	KEGG: mmu04080
INSL3_RXFP3	INSL3_RXFP3	Insl3	Rxfp3	KEGG: mmu04080
INSL5_RXFP4	INSL5_RXFP4	Insl5	Rxfp4	KEGG: mmu04080
INSL5_RXFP3	INSL5_RXFP3	Insl5	Rxfp3	KEGG: mmu04080
INSL5_RXFP2	INSL5_RXFP2	Insl5	Rxfp2	KEGG: mmu04080
INSL5_RXFP1	INSL5_RXFP1	Insl5	Rxfp1	KEGG: mmu04080
LEP_LEPR	LEP_LEPR	Lep	Lepr	KEGG: mmu04080
LGALS9_CD45	LGALS9_CD45	Lgals9	Ptprc	PMID: 30120235
LGALS9_IGHM	LGALS9_IGHM	Lgals9	Ighm	PMID: 30120235
NPS_NPSR1	NPS_NPSR1	Nps	Npsr1	PMID: 19732772
NPVF_NPFFR1	NPVF_NPFFR1	Npvf	Npffr1	PMID: 29106375
NPVF_NPFFR2	NPVF_NPFFR2	Npvf	Npffr2	PMID: 29106375
OSTN_NPR3	OSTN_NPR3	Ostn	Npr3	PMID: 29326144
PMCH_MERTK	PMCH_MERTK	Pmch	Mertk	PMID: 30501104
PROS1_AXL	PROS1_AXL	Pros1	Axl	PMID: 29531161
PROS1_TYRO3	PROS1_TYRO3	Pros1	Tyro3	PMID: 30501104
PSAP_GPR37L1	PSAP_GPR37L1	Psap	Gpr37l1	PMID: 23690594
PSAP_GPR37	PSAP_GPR37	Psap	Gpr37	PMID: 23690594
PTH_PTH1R	PTH_PTH1R	Pth	Pth1r	KEGG: mmu04080
PTH_PTH2R	PTH_PTH2R	Pth	Pth2r	KEGG: mmu04080
PTH2_PTH1R	PTH2_PTH1R	Pth2	Pth1r	KEGG: mmu04080
PTH2_PTH2R	PTH2_PTH2R	Pth2	Pth2r	KEGG: mmu04080
PTHLH_PTH1R	PTHLH_PTH1R	Pthlh	Pth1r	PMID: 29577935
QRFP_QRFPR	QRFP_QRFPR	Qrfp	Qrfpr	PMID: 25386115
RARRES2_GPR1	RARRES2_GPR1	Rarres2	Gpr1	PMID: 24671882
RARRES2_CMKLR1	RARRES2_CMKLR1	Rarres2	Cmklr1	PMID: 24671882
RLN1_RXFP2	RLN1_RXFP2	Rln1	Rxfp2	KEGG: mmu04080
RLN1_RXFP1	RLN1_RXFP1	Rln1	Rxfp1	KEGG: mmu04080
RLN1_RXFP3	RLN1_RXFP3	Rln1	Rxfp3	KEGG: mmu04080
RLN1_RXFP4	RLN1_RXFP4	Rln1	Rxfp4	KEGG: mmu04080
RLN3_RXFP3	RLN3_RXFP3	Rln3	Rxfp3	KEGG: mmu04080
RLN3_RXFP1	RLN3_RXFP1	Rln3	Rxfp1	KEGG: mmu04080
RLN3_RXFP4	RLN3_RXFP4	Rln3	Rxfp4	KEGG: mmu04080
RLN3_RXFP2	RLN3_RXFP2	Rln3	Rxfp2	KEGG: mmu04080
SAA2_FPR2	SAA2_FPR2	Saa2	Fpr2	PMID: 22610094
SCGB3A2_MARCO	SCGB3A2_MARCO	Scgb3a2	Marco	PMID: 12847263
SCT_SCTR	SCT_SCTR	Sct	Sctr	KEGG: mmu04080
SLURP1_CHRNB1	SLURP1_CHRNB1	Slurp1	Chrnb1	KEGG: mmu04080
SLURP1_CHRNB2	SLURP1_CHRNB2	Slurp1	Chrnb2	KEGG: mmu04080
SLURP1_CHRNB3	SLURP1_CHRNB3	Slurp1	Chrnb3	KEGG: mmu04080
SLURP1_CHRNB4	SLURP1_CHRNB4	Slurp1	Chrnb4	KEGG: mmu04080
SLURP1_CHRNA1	SLURP1_CHRNA1	Slurp1	Chrna1	KEGG: mmu04080
SLURP1_CHRNA2	SLURP1_CHRNA2	Slurp1	Chrna2	KEGG: mmu04080
SLURP1_CHRNA3	SLURP1_CHRNA3	Slurp1	Chrna3	KEGG: mmu04080
SLURP1_CHRNA4	SLURP1_CHRNA4	Slurp1	Chrna4	KEGG: mmu04080
SLURP1_CHRNA5	SLURP1_CHRNA5	Slurp1	Chrna5	KEGG: mmu04080
SLURP1_CHRNA6	SLURP1_CHRNA6	Slurp1	Chrna6	KEGG: mmu04080
SLURP1_CHRNA9	SLURP1_CHRNA9	Slurp1	Chrna9	KEGG: mmu04080
SLURP1_CHRNA10	SLURP1_CHRNA10	Slurp1	Chrna10	KEGG: mmu04080
SLURP1_CHRND	SLURP1_CHRND	Slurp1	Chrnd	KEGG: mmu04080
SLURP1_CHRNE	SLURP1_CHRNE	Slurp1	Chrne	KEGG: mmu04080
SLURP1_CHRNG	SLURP1_CHRNG	Slurp1	Chrng	KEGG: mmu04080
SLURP1_CHRNA7	SLURP1_CHRNA7	Slurp1	Chrna7	KEGG: mmu04080; PMID: 29545933;
SLURP2_CHRNB1	SLURP2_CHRNB1	Slurp2	Chrnb1	KEGG: mmu04080
SLURP2_CHRNB2	SLURP2_CHRNB2	Slurp2	Chrnb2	KEGG: mmu04080
SLURP2_CHRNB3	SLURP2_CHRNB3	Slurp2	Chrnb3	KEGG: mmu04080
SLURP2_CHRNB4	SLURP2_CHRNB4	Slurp2	Chrnb4	KEGG: mmu04080
SLURP2_CHRNA1	SLURP2_CHRNA1	Slurp2	Chrna1	KEGG: mmu04080
SLURP2_CHRNA2	SLURP2_CHRNA2	Slurp2	Chrna2	KEGG: mmu04080
SLURP2_CHRNA3	SLURP2_CHRNA3	Slurp2	Chrna3	KEGG: mmu04080
SLURP2_CHRNA4	SLURP2_CHRNA4	Slurp2	Chrna4	KEGG: mmu04080
SLURP2_CHRNA5	SLURP2_CHRNA5	Slurp2	Chrna5	KEGG: mmu04080
SLURP2_CHRNA6	SLURP2_CHRNA6	Slurp2	Chrna6	KEGG: mmu04080
SLURP2_CHRNA7	SLURP2_CHRNA7	Slurp2	Chrna7	KEGG: mmu04080
SLURP2_CHRNA9	SLURP2_CHRNA9	Slurp2	Chrna9	KEGG: mmu04080
SLURP2_CHRNA10	SLURP2_CHRNA10	Slurp2	Chrna10	KEGG: mmu04080
SLURP2_CHRND	SLURP2_CHRND	Slurp2	Chrnd	KEGG: mmu04080
SLURP2_CHRNE	SLURP2_CHRNE	Slurp2	Chrne	KEGG: mmu04080
SLURP2_CHRNG	SLURP2_CHRNG	Slurp2	Chrng	KEGG: mmu04080
BTLA_TNFRSF14	BTLA_TNFRSF14	Btla	Tnfrsf14	PMID: 21941365
TRH_TRHR	TRH_TRHR	Trh	Trhr	KEGG: mmu04080
TRH_TRHR2	TRH_TRHR2	Trh	Trhr2	KEGG: mmu04080
UCN_CRHR1	UCN_CRHR1	Ucn	Crhr1	KEGG: mmu04080
UCN_CRHR2	UCN_CRHR2	Ucn	Crhr2	KEGG: mmu04080
UCN2_CRHR1	UCN2_CRHR1	Ucn2	Crhr1	KEGG: mmu04080
UCN2_CRHR2	UCN2_CRHR2	Ucn2	Crhr2	KEGG: mmu04080
UCN3_CRHR1	UCN3_CRHR1	Ucn3	Crhr1	KEGG: mmu04080
UCN3_CRHR2	UCN3_CRHR2	Ucn3	Crhr2	KEGG: mmu04080
UTS2B_UTS2R	UTS2B_UTS2R	Uts2b	Uts2r	PMID: 31556942
UTS2B_SSTR5	UTS2B_SSTR5	Uts2b	Sstr5	PMID: 31556942
BAG6_NCR3-PS	BAG6_NCR3-PS	Bag6	Ncr3-ps	PMID: 30021652
LGALS9_HAVCR2	LGALS9_HAVCR2	Lgals9	Havcr2	PMID: 27192565
LGALS9_CD44	LGALS9_CD44	Lgals9	Cd44	PMID: 25065622
COL1A1_ITGA1_ITGB1	COL1A1_ITGA1_ITGB1	Col1a1	ITGA1_ITGB1	KEGG: mmu04512
COL1A2_ITGA1_ITGB1	COL1A2_ITGA1_ITGB1	Col1a2	ITGA1_ITGB1	KEGG: mmu04512
COL2A1_ITGA1_ITGB1	COL2A1_ITGA1_ITGB1	Col2a1	ITGA1_ITGB1	KEGG: mmu04512
COL4A1_ITGA1_ITGB1	COL4A1_ITGA1_ITGB1	Col4a1	ITGA1_ITGB1	KEGG: mmu04512
COL4A2_ITGA1_ITGB1	COL4A2_ITGA1_ITGB1	Col4a2	ITGA1_ITGB1	KEGG: mmu04512
COL4A3_ITGA1_ITGB1	COL4A3_ITGA1_ITGB1	Col4a3	ITGA1_ITGB1	KEGG: mmu04512
COL4A4_ITGA1_ITGB1	COL4A4_ITGA1_ITGB1	Col4a4	ITGA1_ITGB1	KEGG: mmu04512
COL4A5_ITGA1_ITGB1	COL4A5_ITGA1_ITGB1	Col4a5	ITGA1_ITGB1	KEGG: mmu04512
COL4A6_ITGA1_ITGB1	COL4A6_ITGA1_ITGB1	Col4a6	ITGA1_ITGB1	KEGG: mmu04512
COL6A1_ITGA1_ITGB1	COL6A1_ITGA1_ITGB1	Col6a1	ITGA1_ITGB1	KEGG: mmu04512
COL6A2_ITGA1_ITGB1	COL6A2_ITGA1_ITGB1	Col6a2	ITGA1_ITGB1	KEGG: mmu04512
COL6A3_ITGA1_ITGB1	COL6A3_ITGA1_ITGB1	Col6a3	ITGA1_ITGB1	KEGG: mmu04512
COL6A4_ITGA1_ITGB1	COL6A4_ITGA1_ITGB1	Col6a4	ITGA1_ITGB1	KEGG: mmu04512
COL6A5_ITGA1_ITGB1	COL6A5_ITGA1_ITGB1	Col6a5	ITGA1_ITGB1	KEGG: mmu04512
COL6A6_ITGA1_ITGB1	COL6A6_ITGA1_ITGB1	Col6a6	ITGA1_ITGB1	KEGG: mmu04512
COL9A1_ITGA1_ITGB1	COL9A1_ITGA1_ITGB1	Col9a1	ITGA1_ITGB1	KEGG: mmu04512
COL9A2_ITGA1_ITGB1	COL9A2_ITGA1_ITGB1	Col9a2	ITGA1_ITGB1	KEGG: mmu04512
COL9A3_ITGA1_ITGB1	COL9A3_ITGA1_ITGB1	Col9a3	ITGA1_ITGB1	KEGG: mmu04512
COL1A1_ITGA2_ITGB1	COL1A1_ITGA2_ITGB1	Col1a1	ITGA2_ITGB1	KEGG: mmu04512
COL1A2_ITGA2_ITGB1	COL1A2_ITGA2_ITGB1	Col1a2	ITGA2_ITGB1	KEGG: mmu04512
COL2A1_ITGA2_ITGB1	COL2A1_ITGA2_ITGB1	Col2a1	ITGA2_ITGB1	KEGG: mmu04512
COL4A1_ITGA2_ITGB1	COL4A1_ITGA2_ITGB1	Col4a1	ITGA2_ITGB1	KEGG: mmu04512
COL4A2_ITGA2_ITGB1	COL4A2_ITGA2_ITGB1	Col4a2	ITGA2_ITGB1	KEGG: mmu04512
COL4A3_ITGA2_ITGB1	COL4A3_ITGA2_ITGB1	Col4a3	ITGA2_ITGB1	KEGG: mmu04512
COL4A4_ITGA2_ITGB1	COL4A4_ITGA2_ITGB1	Col4a4	ITGA2_ITGB1	KEGG: mmu04512
COL4A5_ITGA2_ITGB1	COL4A5_ITGA2_ITGB1	Col4a5	ITGA2_ITGB1	KEGG: mmu04512
COL4A6_ITGA2_ITGB1	COL4A6_ITGA2_ITGB1	Col4a6	ITGA2_ITGB1	KEGG: mmu04512
COL6A1_ITGA2_ITGB1	COL6A1_ITGA2_ITGB1	Col6a1	ITGA2_ITGB1	KEGG: mmu04512
COL6A2_ITGA2_ITGB1	COL6A2_ITGA2_ITGB1	Col6a2	ITGA2_ITGB1	KEGG: mmu04512
COL6A3_ITGA2_ITGB1	COL6A3_ITGA2_ITGB1	Col6a3	ITGA2_ITGB1	KEGG: mmu04512
COL6A4_ITGA2_ITGB1	COL6A4_ITGA2_ITGB1	Col6a4	ITGA2_ITGB1	KEGG: mmu04512
COL6A5_ITGA2_ITGB1	COL6A5_ITGA2_ITGB1	Col6a5	ITGA2_ITGB1	KEGG: mmu04512
COL6A6_ITGA2_ITGB1	COL6A6_ITGA2_ITGB1	Col6a6	ITGA2_ITGB1	KEGG: mmu04512
COL9A1_ITGA2_ITGB1	COL9A1_ITGA2_ITGB1	Col9a1	ITGA2_ITGB1	KEGG: mmu04512
COL9A2_ITGA2_ITGB1	COL9A2_ITGA2_ITGB1	Col9a2	ITGA2_ITGB1	KEGG: mmu04512
COL9A3_ITGA2_ITGB1	COL9A3_ITGA2_ITGB1	Col9a3	ITGA2_ITGB1	KEGG: mmu04512
FN1_ITGA3_ITGB1	FN1_ITGA3_ITGB1	Fn1	ITGA3_ITGB1	KEGG: mmu04512
FN1_ITGA4_ITGB1	FN1_ITGA4_ITGB1	Fn1	ITGA4_ITGB1	KEGG: mmu04512
FN1_ITGA5_ITGB1	FN1_ITGA5_ITGB1	Fn1	ITGA5_ITGB1	KEGG: mmu04512
FN1_ITGA8_ITGB1	FN1_ITGA8_ITGB1	Fn1	ITGA8_ITGB1	KEGG: mmu04512
LAMA1_ITGA1_ITGB1	LAMA1_ITGA1_ITGB1	Lama1	ITGA1_ITGB1	KEGG: mmu04512
LAMA2_ITGA1_ITGB1	LAMA2_ITGA1_ITGB1	Lama2	ITGA1_ITGB1	KEGG: mmu04512
LAMA3_ITGA1_ITGB1	LAMA3_ITGA1_ITGB1	Lama3	ITGA1_ITGB1	KEGG: mmu04512
LAMA4_ITGA1_ITGB1	LAMA4_ITGA1_ITGB1	Lama4	ITGA1_ITGB1	KEGG: mmu04512
LAMA5_ITGA1_ITGB1	LAMA5_ITGA1_ITGB1	Lama5	ITGA1_ITGB1	KEGG: mmu04512
LAMB1_ITGA1_ITGB1	LAMB1_ITGA1_ITGB1	Lamb1	ITGA1_ITGB1	KEGG: mmu04512
LAMB2_ITGA1_ITGB1	LAMB2_ITGA1_ITGB1	Lamb2	ITGA1_ITGB1	KEGG: mmu04512
LAMB3_ITGA1_ITGB1	LAMB3_ITGA1_ITGB1	Lamb3	ITGA1_ITGB1	KEGG: mmu04512
LAMC1_ITGA1_ITGB1	LAMC1_ITGA1_ITGB1	Lamc1	ITGA1_ITGB1	KEGG: mmu04512
LAMC2_ITGA1_ITGB1	LAMC2_ITGA1_ITGB1	Lamc2	ITGA1_ITGB1	KEGG: mmu04512
LAMC3_ITGA1_ITGB1	LAMC3_ITGA1_ITGB1	Lamc3	ITGA1_ITGB1	KEGG: mmu04512
LAMA1_ITGA2_ITGB1	LAMA1_ITGA2_ITGB1	Lama1	ITGA2_ITGB1	KEGG: mmu04512
LAMA2_ITGA2_ITGB1	LAMA2_ITGA2_ITGB1	Lama2	ITGA2_ITGB1	KEGG: mmu04512
LAMA3_ITGA2_ITGB1	LAMA3_ITGA2_ITGB1	Lama3	ITGA2_ITGB1	KEGG: mmu04512
LAMA4_ITGA2_ITGB1	LAMA4_ITGA2_ITGB1	Lama4	ITGA2_ITGB1	KEGG: mmu04512
LAMA5_ITGA2_ITGB1	LAMA5_ITGA2_ITGB1	Lama5	ITGA2_ITGB1	KEGG: mmu04512
LAMB1_ITGA2_ITGB1	LAMB1_ITGA2_ITGB1	Lamb1	ITGA2_ITGB1	KEGG: mmu04512
LAMB2_ITGA2_ITGB1	LAMB2_ITGA2_ITGB1	Lamb2	ITGA2_ITGB1	KEGG: mmu04512
LAMB3_ITGA2_ITGB1	LAMB3_ITGA2_ITGB1	Lamb3	ITGA2_ITGB1	KEGG: mmu04512
LAMC1_ITGA2_ITGB1	LAMC1_ITGA2_ITGB1	Lamc1	ITGA2_ITGB1	KEGG: mmu04512
LAMC2_ITGA2_ITGB1	LAMC2_ITGA2_ITGB1	Lamc2	ITGA2_ITGB1	KEGG: mmu04512
LAMC3_ITGA2_ITGB1	LAMC3_ITGA2_ITGB1	Lamc3	ITGA2_ITGB1	KEGG: mmu04512
CHAD_ITGA2_ITGB1	CHAD_ITGA2_ITGB1	Chad	ITGA2_ITGB1	KEGG: mmu04512
LAMA1_ITGA3_ITGB1	LAMA1_ITGA3_ITGB1	Lama1	ITGA3_ITGB1	KEGG: mmu04512
LAMA2_ITGA3_ITGB1	LAMA2_ITGA3_ITGB1	Lama2	ITGA3_ITGB1	KEGG: mmu04512
LAMA3_ITGA3_ITGB1	LAMA3_ITGA3_ITGB1	Lama3	ITGA3_ITGB1	KEGG: mmu04512
LAMA4_ITGA3_ITGB1	LAMA4_ITGA3_ITGB1	Lama4	ITGA3_ITGB1	KEGG: mmu04512
LAMA5_ITGA3_ITGB1	LAMA5_ITGA3_ITGB1	Lama5	ITGA3_ITGB1	KEGG: mmu04512
LAMB1_ITGA3_ITGB1	LAMB1_ITGA3_ITGB1	Lamb1	ITGA3_ITGB1	KEGG: mmu04512
LAMB2_ITGA3_ITGB1	LAMB2_ITGA3_ITGB1	Lamb2	ITGA3_ITGB1	KEGG: mmu04512
LAMB3_ITGA3_ITGB1	LAMB3_ITGA3_ITGB1	Lamb3	ITGA3_ITGB1	KEGG: mmu04512
LAMC1_ITGA3_ITGB1	LAMC1_ITGA3_ITGB1	Lamc1	ITGA3_ITGB1	KEGG: mmu04512
LAMC2_ITGA3_ITGB1	LAMC2_ITGA3_ITGB1	Lamc2	ITGA3_ITGB1	KEGG: mmu04512
LAMC3_ITGA3_ITGB1	LAMC3_ITGA3_ITGB1	Lamc3	ITGA3_ITGB1	KEGG: mmu04512
RELN_ITGA3_ITGB1	RELN_ITGA3_ITGB1	Reln	ITGA3_ITGB1	KEGG: mmu04512
THBS1_ITGA3_ITGB1	THBS1_ITGA3_ITGB1	Thbs1	ITGA3_ITGB1	KEGG: mmu04512
THBS2_ITGA3_ITGB1	THBS2_ITGA3_ITGB1	Thbs2	ITGA3_ITGB1	KEGG: mmu04512
THBS3_ITGA3_ITGB1	THBS3_ITGA3_ITGB1	Thbs3	ITGA3_ITGB1	KEGG: mmu04512
THBS4_ITGA3_ITGB1	THBS4_ITGA3_ITGB1	Thbs4	ITGA3_ITGB1	KEGG: mmu04512
COMP_ITGA3_ITGB1	COMP_ITGA3_ITGB1	Comp	ITGA3_ITGB1	KEGG: mmu04512
COL1A1_ITGA3_ITGB1	COL1A1_ITGA3_ITGB1	Col1a1	ITGA3_ITGB1	KEGG: mmu04512
COL1A2_ITGA3_ITGB1	COL1A2_ITGA3_ITGB1	Col1a2	ITGA3_ITGB1	KEGG: mmu04512
COL2A1_ITGA3_ITGB1	COL2A1_ITGA3_ITGB1	Col2a1	ITGA3_ITGB1	KEGG: mmu04512
COL4A1_ITGA3_ITGB1	COL4A1_ITGA3_ITGB1	Col4a1	ITGA3_ITGB1	KEGG: mmu04512
COL4A2_ITGA3_ITGB1	COL4A2_ITGA3_ITGB1	Col4a2	ITGA3_ITGB1	KEGG: mmu04512
COL4A3_ITGA3_ITGB1	COL4A3_ITGA3_ITGB1	Col4a3	ITGA3_ITGB1	KEGG: mmu04512
COL4A4_ITGA3_ITGB1	COL4A4_ITGA3_ITGB1	Col4a4	ITGA3_ITGB1	KEGG: mmu04512
COL4A5_ITGA3_ITGB1	COL4A5_ITGA3_ITGB1	Col4a5	ITGA3_ITGB1	KEGG: mmu04512
COL4A6_ITGA3_ITGB1	COL4A6_ITGA3_ITGB1	Col4a6	ITGA3_ITGB1	KEGG: mmu04512
COL6A1_ITGA3_ITGB1	COL6A1_ITGA3_ITGB1	Col6a1	ITGA3_ITGB1	KEGG: mmu04512
COL6A2_ITGA3_ITGB1	COL6A2_ITGA3_ITGB1	Col6a2	ITGA3_ITGB1	KEGG: mmu04512
COL6A3_ITGA3_ITGB1	COL6A3_ITGA3_ITGB1	Col6a3	ITGA3_ITGB1	KEGG: mmu04512
COL6A4_ITGA3_ITGB1	COL6A4_ITGA3_ITGB1	Col6a4	ITGA3_ITGB1	KEGG: mmu04512
COL6A5_ITGA3_ITGB1	COL6A5_ITGA3_ITGB1	Col6a5	ITGA3_ITGB1	KEGG: mmu04512
COL6A6_ITGA3_ITGB1	COL6A6_ITGA3_ITGB1	Col6a6	ITGA3_ITGB1	KEGG: mmu04512
COL9A1_ITGA3_ITGB1	COL9A1_ITGA3_ITGB1	Col9a1	ITGA3_ITGB1	KEGG: mmu04512
COL9A2_ITGA3_ITGB1	COL9A2_ITGA3_ITGB1	Col9a2	ITGA3_ITGB1	KEGG: mmu04512
COL9A3_ITGA3_ITGB1	COL9A3_ITGA3_ITGB1	Col9a3	ITGA3_ITGB1	KEGG: mmu04512
LAMA1_ITGA6_ITGB1	LAMA1_ITGA6_ITGB1	Lama1	ITGA6_ITGB1	KEGG: mmu04512
LAMA2_ITGA6_ITGB1	LAMA2_ITGA6_ITGB1	Lama2	ITGA6_ITGB1	KEGG: mmu04512
LAMA3_ITGA6_ITGB1	LAMA3_ITGA6_ITGB1	Lama3	ITGA6_ITGB1	KEGG: mmu04512
LAMA4_ITGA6_ITGB1	LAMA4_ITGA6_ITGB1	Lama4	ITGA6_ITGB1	KEGG: mmu04512
LAMA5_ITGA6_ITGB1	LAMA5_ITGA6_ITGB1	Lama5	ITGA6_ITGB1	KEGG: mmu04512
LAMB1_ITGA6_ITGB1	LAMB1_ITGA6_ITGB1	Lamb1	ITGA6_ITGB1	KEGG: mmu04512
LAMB2_ITGA6_ITGB1	LAMB2_ITGA6_ITGB1	Lamb2	ITGA6_ITGB1	KEGG: mmu04512
LAMB3_ITGA6_ITGB1	LAMB3_ITGA6_ITGB1	Lamb3	ITGA6_ITGB1	KEGG: mmu04512
LAMC1_ITGA6_ITGB1	LAMC1_ITGA6_ITGB1	Lamc1	ITGA6_ITGB1	KEGG: mmu04512
LAMC2_ITGA6_ITGB1	LAMC2_ITGA6_ITGB1	Lamc2	ITGA6_ITGB1	KEGG: mmu04512
LAMC3_ITGA6_ITGB1	LAMC3_ITGA6_ITGB1	Lamc3	ITGA6_ITGB1	KEGG: mmu04512
LAMA1_ITGA7_ITGB1	LAMA1_ITGA7_ITGB1	Lama1	ITGA7_ITGB1	KEGG: mmu04512
LAMA2_ITGA7_ITGB1	LAMA2_ITGA7_ITGB1	Lama2	ITGA7_ITGB1	KEGG: mmu04512
LAMA3_ITGA7_ITGB1	LAMA3_ITGA7_ITGB1	Lama3	ITGA7_ITGB1	KEGG: mmu04512
LAMA4_ITGA7_ITGB1	LAMA4_ITGA7_ITGB1	Lama4	ITGA7_ITGB1	KEGG: mmu04512
LAMA5_ITGA7_ITGB1	LAMA5_ITGA7_ITGB1	Lama5	ITGA7_ITGB1	KEGG: mmu04512
LAMB1_ITGA7_ITGB1	LAMB1_ITGA7_ITGB1	Lamb1	ITGA7_ITGB1	KEGG: mmu04512
LAMB2_ITGA7_ITGB1	LAMB2_ITGA7_ITGB1	Lamb2	ITGA7_ITGB1	KEGG: mmu04512
LAMB3_ITGA7_ITGB1	LAMB3_ITGA7_ITGB1	Lamb3	ITGA7_ITGB1	KEGG: mmu04512
LAMC1_ITGA7_ITGB1	LAMC1_ITGA7_ITGB1	Lamc1	ITGA7_ITGB1	KEGG: mmu04512
LAMC2_ITGA7_ITGB1	LAMC2_ITGA7_ITGB1	Lamc2	ITGA7_ITGB1	KEGG: mmu04512
LAMC3_ITGA7_ITGB1	LAMC3_ITGA7_ITGB1	Lamc3	ITGA7_ITGB1	KEGG: mmu04512
VTN_ITGA8_ITGB1	VTN_ITGA8_ITGB1	Vtn	ITGA8_ITGB1	KEGG: mmu04512
TNC_ITGA8_ITGB1	TNC_ITGA8_ITGB1	Tnc	ITGA8_ITGB1	KEGG: mmu04512
TNR_ITGA8_ITGB1	TNR_ITGA8_ITGB1	Tnr	ITGA8_ITGB1	KEGG: mmu04512
TNN_ITGA8_ITGB1	TNN_ITGA8_ITGB1	Tnn	ITGA8_ITGB1	KEGG: mmu04512
TNXB_ITGA8_ITGB1	TNXB_ITGA8_ITGB1	Tnxb	ITGA8_ITGB1	KEGG: mmu04512
NPNT1_ITGA8_ITGB1	NPNT1_ITGA8_ITGB1	Npnt complex 1	ITGA8_ITGB1	KEGG: mmu04512
NPNT2_ITGA8_ITGB1	NPNT2_ITGA8_ITGB1	Npnt complex 2	ITGA8_ITGB1	KEGG: mmu04512
TNC_ITGA9_ITGB1	TNC_ITGA9_ITGB1	Tnc	ITGA9_ITGB1	KEGG: mmu04512
TNR_ITGA9_ITGB1	TNR_ITGA9_ITGB1	Tnr	ITGA9_ITGB1	KEGG: mmu04512
TNN_ITGA9_ITGB1	TNN_ITGA9_ITGB1	Tnn	ITGA9_ITGB1	KEGG: mmu04512
TNXB_ITGA9_ITGB1	TNXB_ITGA9_ITGB1	Tnxb	ITGA9_ITGB1	KEGG: mmu04512
COL1A1_ITGA9_ITGB1	COL1A1_ITGA9_ITGB1	Col1a1	ITGA9_ITGB1	KEGG: mmu04512
COL1A2_ITGA9_ITGB1	COL1A2_ITGA9_ITGB1	Col1a2	ITGA9_ITGB1	KEGG: mmu04512
COL2A1_ITGA9_ITGB1	COL2A1_ITGA9_ITGB1	Col2a1	ITGA9_ITGB1	KEGG: mmu04512
COL4A1_ITGA9_ITGB1	COL4A1_ITGA9_ITGB1	Col4a1	ITGA9_ITGB1	KEGG: mmu04512
COL4A2_ITGA9_ITGB1	COL4A2_ITGA9_ITGB1	Col4a2	ITGA9_ITGB1	KEGG: mmu04512
COL4A3_ITGA9_ITGB1	COL4A3_ITGA9_ITGB1	Col4a3	ITGA9_ITGB1	KEGG: mmu04512
COL4A4_ITGA9_ITGB1	COL4A4_ITGA9_ITGB1	Col4a4	ITGA9_ITGB1	KEGG: mmu04512
COL4A5_ITGA9_ITGB1	COL4A5_ITGA9_ITGB1	Col4a5	ITGA9_ITGB1	KEGG: mmu04512
COL4A6_ITGA9_ITGB1	COL4A6_ITGA9_ITGB1	Col4a6	ITGA9_ITGB1	KEGG: mmu04512
COL6A1_ITGA9_ITGB1	COL6A1_ITGA9_ITGB1	Col6a1	ITGA9_ITGB1	KEGG: mmu04512
COL6A2_ITGA9_ITGB1	COL6A2_ITGA9_ITGB1	Col6a2	ITGA9_ITGB1	KEGG: mmu04512
COL6A3_ITGA9_ITGB1	COL6A3_ITGA9_ITGB1	Col6a3	ITGA9_ITGB1	KEGG: mmu04512
COL6A4_ITGA9_ITGB1	COL6A4_ITGA9_ITGB1	Col6a4	ITGA9_ITGB1	KEGG: mmu04512
COL6A5_ITGA9_ITGB1	COL6A5_ITGA9_ITGB1	Col6a5	ITGA9_ITGB1	KEGG: mmu04512
COL6A6_ITGA9_ITGB1	COL6A6_ITGA9_ITGB1	Col6a6	ITGA9_ITGB1	KEGG: mmu04512
COL9A1_ITGA9_ITGB1	COL9A1_ITGA9_ITGB1	Col9a1	ITGA9_ITGB1	KEGG: mmu04512
COL9A2_ITGA9_ITGB1	COL9A2_ITGA9_ITGB1	Col9a2	ITGA9_ITGB1	KEGG: mmu04512
COL9A3_ITGA9_ITGB1	COL9A3_ITGA9_ITGB1	Col9a3	ITGA9_ITGB1	KEGG: mmu04512
LAMA1_ITGA9_ITGB1	LAMA1_ITGA9_ITGB1	Lama1	ITGA9_ITGB1	KEGG: mmu04512
LAMA2_ITGA9_ITGB1	LAMA2_ITGA9_ITGB1	Lama2	ITGA9_ITGB1	KEGG: mmu04512
LAMA3_ITGA9_ITGB1	LAMA3_ITGA9_ITGB1	Lama3	ITGA9_ITGB1	KEGG: mmu04512
LAMA4_ITGA9_ITGB1	LAMA4_ITGA9_ITGB1	Lama4	ITGA9_ITGB1	KEGG: mmu04512
LAMA5_ITGA9_ITGB1	LAMA5_ITGA9_ITGB1	Lama5	ITGA9_ITGB1	KEGG: mmu04512
LAMB1_ITGA9_ITGB1	LAMB1_ITGA9_ITGB1	Lamb1	ITGA9_ITGB1	KEGG: mmu04512
LAMB2_ITGA9_ITGB1	LAMB2_ITGA9_ITGB1	Lamb2	ITGA9_ITGB1	KEGG: mmu04512
LAMB3_ITGA9_ITGB1	LAMB3_ITGA9_ITGB1	Lamb3	ITGA9_ITGB1	KEGG: mmu04512
LAMC1_ITGA9_ITGB1	LAMC1_ITGA9_ITGB1	Lamc1	ITGA9_ITGB1	KEGG: mmu04512
LAMC2_ITGA9_ITGB1	LAMC2_ITGA9_ITGB1	Lamc2	ITGA9_ITGB1	KEGG: mmu04512
LAMC3_ITGA9_ITGB1	LAMC3_ITGA9_ITGB1	Lamc3	ITGA9_ITGB1	KEGG: mmu04512
COL1A1_ITGA10_ITGB1	COL1A1_ITGA10_ITGB1	Col1a1	ITGA10_ITGB1	KEGG: mmu04512
COL1A2_ITGA10_ITGB1	COL1A2_ITGA10_ITGB1	Col1a2	ITGA10_ITGB1	KEGG: mmu04512
COL2A1_ITGA10_ITGB1	COL2A1_ITGA10_ITGB1	Col2a1	ITGA10_ITGB1	KEGG: mmu04512
COL4A1_ITGA10_ITGB1	COL4A1_ITGA10_ITGB1	Col4a1	ITGA10_ITGB1	KEGG: mmu04512
COL4A2_ITGA10_ITGB1	COL4A2_ITGA10_ITGB1	Col4a2	ITGA10_ITGB1	KEGG: mmu04512
COL4A3_ITGA10_ITGB1	COL4A3_ITGA10_ITGB1	Col4a3	ITGA10_ITGB1	KEGG: mmu04512
COL4A4_ITGA10_ITGB1	COL4A4_ITGA10_ITGB1	Col4a4	ITGA10_ITGB1	KEGG: mmu04512
COL4A5_ITGA10_ITGB1	COL4A5_ITGA10_ITGB1	Col4a5	ITGA10_ITGB1	KEGG: mmu04512
COL4A6_ITGA10_ITGB1	COL4A6_ITGA10_ITGB1	Col4a6	ITGA10_ITGB1	KEGG: mmu04512
COL6A1_ITGA10_ITGB1	COL6A1_ITGA10_ITGB1	Col6a1	ITGA10_ITGB1	KEGG: mmu04512
COL6A2_ITGA10_ITGB1	COL6A2_ITGA10_ITGB1	Col6a2	ITGA10_ITGB1	KEGG: mmu04512
COL6A3_ITGA10_ITGB1	COL6A3_ITGA10_ITGB1	Col6a3	ITGA10_ITGB1	KEGG: mmu04512
COL6A4_ITGA10_ITGB1	COL6A4_ITGA10_ITGB1	Col6a4	ITGA10_ITGB1	KEGG: mmu04512
COL6A5_ITGA10_ITGB1	COL6A5_ITGA10_ITGB1	Col6a5	ITGA10_ITGB1	KEGG: mmu04512
COL6A6_ITGA10_ITGB1	COL6A6_ITGA10_ITGB1	Col6a6	ITGA10_ITGB1	KEGG: mmu04512
COL9A1_ITGA10_ITGB1	COL9A1_ITGA10_ITGB1	Col9a1	ITGA10_ITGB1	KEGG: mmu04512
COL9A2_ITGA10_ITGB1	COL9A2_ITGA10_ITGB1	Col9a2	ITGA10_ITGB1	KEGG: mmu04512
COL9A3_ITGA10_ITGB1	COL9A3_ITGA10_ITGB1	Col9a3	ITGA10_ITGB1	KEGG: mmu04512
COL1A1_ITGA11_ITGB1	COL1A1_ITGA11_ITGB1	Col1a1	ITGA11_ITGB1	KEGG: mmu04512
COL1A2_ITGA11_ITGB1	COL1A2_ITGA11_ITGB1	Col1a2	ITGA11_ITGB1	KEGG: mmu04512
COL2A1_ITGA11_ITGB1	COL2A1_ITGA11_ITGB1	Col2a1	ITGA11_ITGB1	KEGG: mmu04512
COL4A1_ITGA11_ITGB1	COL4A1_ITGA11_ITGB1	Col4a1	ITGA11_ITGB1	KEGG: mmu04512
COL4A2_ITGA11_ITGB1	COL4A2_ITGA11_ITGB1	Col4a2	ITGA11_ITGB1	KEGG: mmu04512
COL4A3_ITGA11_ITGB1	COL4A3_ITGA11_ITGB1	Col4a3	ITGA11_ITGB1	KEGG: mmu04512
COL4A4_ITGA11_ITGB1	COL4A4_ITGA11_ITGB1	Col4a4	ITGA11_ITGB1	KEGG: mmu04512
COL4A5_ITGA11_ITGB1	COL4A5_ITGA11_ITGB1	Col4a5	ITGA11_ITGB1	KEGG: mmu04512
COL4A6_ITGA11_ITGB1	COL4A6_ITGA11_ITGB1	Col4a6	ITGA11_ITGB1	KEGG: mmu04512
COL6A1_ITGA11_ITGB1	COL6A1_ITGA11_ITGB1	Col6a1	ITGA11_ITGB1	KEGG: mmu04512
COL6A2_ITGA11_ITGB1	COL6A2_ITGA11_ITGB1	Col6a2	ITGA11_ITGB1	KEGG: mmu04512
COL6A3_ITGA11_ITGB1	COL6A3_ITGA11_ITGB1	Col6a3	ITGA11_ITGB1	KEGG: mmu04512
COL6A4_ITGA11_ITGB1	COL6A4_ITGA11_ITGB1	Col6a4	ITGA11_ITGB1	KEGG: mmu04512
COL6A5_ITGA11_ITGB1	COL6A5_ITGA11_ITGB1	Col6a5	ITGA11_ITGB1	KEGG: mmu04512
COL6A6_ITGA11_ITGB1	COL6A6_ITGA11_ITGB1	Col6a6	ITGA11_ITGB1	KEGG: mmu04512
COL9A1_ITGA11_ITGB1	COL9A1_ITGA11_ITGB1	Col9a1	ITGA11_ITGB1	KEGG: mmu04512
COL9A2_ITGA11_ITGB1	COL9A2_ITGA11_ITGB1	Col9a2	ITGA11_ITGB1	KEGG: mmu04512
COL9A3_ITGA11_ITGB1	COL9A3_ITGA11_ITGB1	Col9a3	ITGA11_ITGB1	KEGG: mmu04512
FN1_ITGAV_ITGB1	FN1_ITGAV_ITGB1	Fn1	ITGAV_ITGB1	KEGG: mmu04512
VTN_ITGAV_ITGB1	VTN_ITGAV_ITGB1	Vtn	ITGAV_ITGB1	KEGG: mmu04512
DSPP_ITGAV_ITGB1	DSPP_ITGAV_ITGB1	Dspp	ITGAV_ITGB1	KEGG: mmu04512
FN1_ITGA4_ITGB7	FN1_ITGA4_ITGB7	Fn1	ITGA4_ITGB7	KEGG: mmu04512
FN1_ITGAV_ITGB3	FN1_ITGAV_ITGB3	Fn1	ITGAV_ITGB3	KEGG: mmu04512
VTN_ITGAV_ITGB3	VTN_ITGAV_ITGB3	Vtn	ITGAV_ITGB3	KEGG: mmu04512
VWF_ITGAV_ITGB3	VWF_ITGAV_ITGB3	Vwf	ITGAV_ITGB3	KEGG: mmu04512
TNC_ITGAV_ITGB3	TNC_ITGAV_ITGB3	Tnc	ITGAV_ITGB3	KEGG: mmu04512
TNR_ITGAV_ITGB3	TNR_ITGAV_ITGB3	Tnr	ITGAV_ITGB3	KEGG: mmu04512
TNN_ITGAV_ITGB3	TNN_ITGAV_ITGB3	Tnn	ITGAV_ITGB3	KEGG: mmu04512
TNXB_ITGAV_ITGB3	TNXB_ITGAV_ITGB3	Tnxb	ITGAV_ITGB3	KEGG: mmu04512
IBSP_ITGAV_ITGB3	IBSP_ITGAV_ITGB3	Ibsp	ITGAV_ITGB3	KEGG: mmu04512
THBS1_ITGAV_ITGB3	THBS1_ITGAV_ITGB3	Thbs1	ITGAV_ITGB3	KEGG: mmu04512
THBS2_ITGAV_ITGB3	THBS2_ITGAV_ITGB3	Thbs2	ITGAV_ITGB3	KEGG: mmu04512
THBS3_ITGAV_ITGB3	THBS3_ITGAV_ITGB3	Thbs3	ITGAV_ITGB3	KEGG: mmu04512
THBS4_ITGAV_ITGB3	THBS4_ITGAV_ITGB3	Thbs4	ITGAV_ITGB3	KEGG: mmu04512
COMP_ITGAV_ITGB3	COMP_ITGAV_ITGB3	Comp	ITGAV_ITGB3	KEGG: mmu04512
DMP1_ITGAV_ITGB3	DMP1_ITGAV_ITGB3	Dmp1	ITGAV_ITGB3	KEGG: mmu04512
FN1_ITGA2B_ITGB3	FN1_ITGA2B_ITGB3	Fn1	ITGA2B_ITGB3	KEGG: mmu04512
VTN_ITGA2B_ITGB3	VTN_ITGA2B_ITGB3	Vtn	ITGA2B_ITGB3	KEGG: mmu04512
VWF_ITGA2B_ITGB3	VWF_ITGA2B_ITGB3	Vwf	ITGA2B_ITGB3	KEGG: mmu04512
TNC_ITGA2B_ITGB3	TNC_ITGA2B_ITGB3	Tnc	ITGA2B_ITGB3	KEGG: mmu04512
TNR_ITGA2B_ITGB3	TNR_ITGA2B_ITGB3	Tnr	ITGA2B_ITGB3	KEGG: mmu04512
TNN_ITGA2B_ITGB3	TNN_ITGA2B_ITGB3	Tnn	ITGA2B_ITGB3	KEGG: mmu04512
TNXB_ITGA2B_ITGB3	TNXB_ITGA2B_ITGB3	Tnxb	ITGA2B_ITGB3	KEGG: mmu04512
VTN_ITGAV_ITGB5	VTN_ITGAV_ITGB5	Vtn	ITGAV_ITGB5	KEGG: mmu04512
IBSP_ITGAV_ITGB5	IBSP_ITGAV_ITGB5	Ibsp	ITGAV_ITGB5	KEGG: mmu04512
TNC_ITGAV_ITGB6	TNC_ITGAV_ITGB6	Tnc	ITGAV_ITGB6	KEGG: mmu04512
TNR_ITGAV_ITGB6	TNR_ITGAV_ITGB6	Tnr	ITGAV_ITGB6	KEGG: mmu04512
TNN_ITGAV_ITGB6	TNN_ITGAV_ITGB6	Tnn	ITGAV_ITGB6	KEGG: mmu04512
TNXB_ITGAV_ITGB6	TNXB_ITGAV_ITGB6	Tnxb	ITGAV_ITGB6	KEGG: mmu04512
FN1_ITGAV_ITGB6	FN1_ITGAV_ITGB6	Fn1	ITGAV_ITGB6	KEGG: mmu04512
DSPP_ITGAV_ITGB6	DSPP_ITGAV_ITGB6	Dspp	ITGAV_ITGB6	KEGG: mmu04512
VTN_ITGAV_ITGB8	VTN_ITGAV_ITGB8	Vtn	ITGAV_ITGB8	KEGG: mmu04512
FN1_ITGAV_ITGB8	FN1_ITGAV_ITGB8	Fn1	ITGAV_ITGB8	KEGG: mmu04512
LAMA1_ITGAV_ITGB8	LAMA1_ITGAV_ITGB8	Lama1	ITGAV_ITGB8	KEGG: mmu04512
LAMA2_ITGAV_ITGB8	LAMA2_ITGAV_ITGB8	Lama2	ITGAV_ITGB8	KEGG: mmu04512
LAMA3_ITGAV_ITGB8	LAMA3_ITGAV_ITGB8	Lama3	ITGAV_ITGB8	KEGG: mmu04512
LAMA4_ITGAV_ITGB8	LAMA4_ITGAV_ITGB8	Lama4	ITGAV_ITGB8	KEGG: mmu04512
LAMA5_ITGAV_ITGB8	LAMA5_ITGAV_ITGB8	Lama5	ITGAV_ITGB8	KEGG: mmu04512
LAMB1_ITGAV_ITGB8	LAMB1_ITGAV_ITGB8	Lamb1	ITGAV_ITGB8	KEGG: mmu04512
LAMB2_ITGAV_ITGB8	LAMB2_ITGAV_ITGB8	Lamb2	ITGAV_ITGB8	KEGG: mmu04512
LAMB3_ITGAV_ITGB8	LAMB3_ITGAV_ITGB8	Lamb3	ITGAV_ITGB8	KEGG: mmu04512
LAMC1_ITGAV_ITGB8	LAMC1_ITGAV_ITGB8	Lamc1	ITGAV_ITGB8	KEGG: mmu04512
LAMC2_ITGAV_ITGB8	LAMC2_ITGAV_ITGB8	Lamc2	ITGAV_ITGB8	KEGG: mmu04512
LAMC3_ITGAV_ITGB8	LAMC3_ITGAV_ITGB8	Lamc3	ITGAV_ITGB8	KEGG: mmu04512
COL1A1_ITGAV_ITGB8	COL1A1_ITGAV_ITGB8	Col1a1	ITGAV_ITGB8	KEGG: mmu04512
COL1A2_ITGAV_ITGB8	COL1A2_ITGAV_ITGB8	Col1a2	ITGAV_ITGB8	KEGG: mmu04512
COL2A1_ITGAV_ITGB8	COL2A1_ITGAV_ITGB8	Col2a1	ITGAV_ITGB8	KEGG: mmu04512
COL4A1_ITGAV_ITGB8	COL4A1_ITGAV_ITGB8	Col4a1	ITGAV_ITGB8	KEGG: mmu04512
COL4A2_ITGAV_ITGB8	COL4A2_ITGAV_ITGB8	Col4a2	ITGAV_ITGB8	KEGG: mmu04512
COL4A3_ITGAV_ITGB8	COL4A3_ITGAV_ITGB8	Col4a3	ITGAV_ITGB8	KEGG: mmu04512
COL4A4_ITGAV_ITGB8	COL4A4_ITGAV_ITGB8	Col4a4	ITGAV_ITGB8	KEGG: mmu04512
COL4A5_ITGAV_ITGB8	COL4A5_ITGAV_ITGB8	Col4a5	ITGAV_ITGB8	KEGG: mmu04512
COL4A6_ITGAV_ITGB8	COL4A6_ITGAV_ITGB8	Col4a6	ITGAV_ITGB8	KEGG: mmu04512
COL6A1_ITGAV_ITGB8	COL6A1_ITGAV_ITGB8	Col6a1	ITGAV_ITGB8	KEGG: mmu04512
COL6A2_ITGAV_ITGB8	COL6A2_ITGAV_ITGB8	Col6a2	ITGAV_ITGB8	KEGG: mmu04512
COL6A3_ITGAV_ITGB8	COL6A3_ITGAV_ITGB8	Col6a3	ITGAV_ITGB8	KEGG: mmu04512
COL6A4_ITGAV_ITGB8	COL6A4_ITGAV_ITGB8	Col6a4	ITGAV_ITGB8	KEGG: mmu04512
COL6A5_ITGAV_ITGB8	COL6A5_ITGAV_ITGB8	Col6a5	ITGAV_ITGB8	KEGG: mmu04512
COL6A6_ITGAV_ITGB8	COL6A6_ITGAV_ITGB8	Col6a6	ITGAV_ITGB8	KEGG: mmu04512
COL9A1_ITGAV_ITGB8	COL9A1_ITGAV_ITGB8	Col9a1	ITGAV_ITGB8	KEGG: mmu04512
COL9A2_ITGAV_ITGB8	COL9A2_ITGAV_ITGB8	Col9a2	ITGAV_ITGB8	KEGG: mmu04512
COL9A3_ITGAV_ITGB8	COL9A3_ITGAV_ITGB8	Col9a3	ITGAV_ITGB8	KEGG: mmu04512
LAMA1_ITGA6_ITGB4	LAMA1_ITGA6_ITGB4	Lama1	ITGA6_ITGB4	KEGG: mmu04512
LAMA2_ITGA6_ITGB4	LAMA2_ITGA6_ITGB4	Lama2	ITGA6_ITGB4	KEGG: mmu04512
LAMA3_ITGA6_ITGB4	LAMA3_ITGA6_ITGB4	Lama3	ITGA6_ITGB4	KEGG: mmu04512
LAMA4_ITGA6_ITGB4	LAMA4_ITGA6_ITGB4	Lama4	ITGA6_ITGB4	KEGG: mmu04512
LAMA5_ITGA6_ITGB4	LAMA5_ITGA6_ITGB4	Lama5	ITGA6_ITGB4	KEGG: mmu04512
LAMB1_ITGA6_ITGB4	LAMB1_ITGA6_ITGB4	Lamb1	ITGA6_ITGB4	KEGG: mmu04512
LAMB2_ITGA6_ITGB4	LAMB2_ITGA6_ITGB4	Lamb2	ITGA6_ITGB4	KEGG: mmu04512
LAMB3_ITGA6_ITGB4	LAMB3_ITGA6_ITGB4	Lamb3	ITGA6_ITGB4	KEGG: mmu04512
LAMC1_ITGA6_ITGB4	LAMC1_ITGA6_ITGB4	Lamc1	ITGA6_ITGB4	KEGG: mmu04512
LAMC2_ITGA6_ITGB4	LAMC2_ITGA6_ITGB4	Lamc2	ITGA6_ITGB4	KEGG: mmu04512
LAMC3_ITGA6_ITGB4	LAMC3_ITGA6_ITGB4	Lamc3	ITGA6_ITGB4	KEGG: mmu04512
FN1_CD44	FN1_CD44	Fn1	Cd44	KEGG: mmu04512
COL1A1_CD44	COL1A1_CD44	Col1a1	Cd44	KEGG: mmu04512
COL1A2_CD44	COL1A2_CD44	Col1a2	Cd44	KEGG: mmu04512
COL2A1_CD44	COL2A1_CD44	Col2a1	Cd44	KEGG: mmu04512
COL4A1_CD44	COL4A1_CD44	Col4a1	Cd44	KEGG: mmu04512
COL4A2_CD44	COL4A2_CD44	Col4a2	Cd44	KEGG: mmu04512
COL4A3_CD44	COL4A3_CD44	Col4a3	Cd44	KEGG: mmu04512
COL4A4_CD44	COL4A4_CD44	Col4a4	Cd44	KEGG: mmu04512
COL4A5_CD44	COL4A5_CD44	Col4a5	Cd44	KEGG: mmu04512
COL4A6_CD44	COL4A6_CD44	Col4a6	Cd44	KEGG: mmu04512
COL6A1_CD44	COL6A1_CD44	Col6a1	Cd44	KEGG: mmu04512
COL6A2_CD44	COL6A2_CD44	Col6a2	Cd44	KEGG: mmu04512
COL6A3_CD44	COL6A3_CD44	Col6a3	Cd44	KEGG: mmu04512
COL6A4_CD44	COL6A4_CD44	Col6a4	Cd44	KEGG: mmu04512
COL6A5_CD44	COL6A5_CD44	Col6a5	Cd44	KEGG: mmu04512
COL6A6_CD44	COL6A6_CD44	Col6a6	Cd44	KEGG: mmu04512
COL9A1_CD44	COL9A1_CD44	Col9a1	Cd44	KEGG: mmu04512
COL9A2_CD44	COL9A2_CD44	Col9a2	Cd44	KEGG: mmu04512
COL9A3_CD44	COL9A3_CD44	Col9a3	Cd44	KEGG: mmu04512
LAMA1_CD44	LAMA1_CD44	Lama1	Cd44	KEGG: mmu04512
LAMA2_CD44	LAMA2_CD44	Lama2	Cd44	KEGG: mmu04512
LAMA3_CD44	LAMA3_CD44	Lama3	Cd44	KEGG: mmu04512
LAMA4_CD44	LAMA4_CD44	Lama4	Cd44	KEGG: mmu04512
LAMA5_CD44	LAMA5_CD44	Lama5	Cd44	KEGG: mmu04512
LAMB1_CD44	LAMB1_CD44	Lamb1	Cd44	KEGG: mmu04512
LAMB2_CD44	LAMB2_CD44	Lamb2	Cd44	KEGG: mmu04512
LAMB3_CD44	LAMB3_CD44	Lamb3	Cd44	KEGG: mmu04512
LAMC1_CD44	LAMC1_CD44	Lamc1	Cd44	KEGG: mmu04512
LAMC2_CD44	LAMC2_CD44	Lamc2	Cd44	KEGG: mmu04512
LAMC3_CD44	LAMC3_CD44	Lamc3	Cd44	KEGG: mmu04512
COL1A1_SDC1	COL1A1_SDC1	Col1a1	Sdc1	KEGG: mmu04512
COL1A2_SDC1	COL1A2_SDC1	Col1a2	Sdc1	KEGG: mmu04512
COL2A1_SDC1	COL2A1_SDC1	Col2a1	Sdc1	KEGG: mmu04512
COL4A1_SDC1	COL4A1_SDC1	Col4a1	Sdc1	KEGG: mmu04512
COL4A2_SDC1	COL4A2_SDC1	Col4a2	Sdc1	KEGG: mmu04512
COL4A3_SDC1	COL4A3_SDC1	Col4a3	Sdc1	KEGG: mmu04512
COL4A4_SDC1	COL4A4_SDC1	Col4a4	Sdc1	KEGG: mmu04512
COL4A5_SDC1	COL4A5_SDC1	Col4a5	Sdc1	KEGG: mmu04512
COL4A6_SDC1	COL4A6_SDC1	Col4a6	Sdc1	KEGG: mmu04512
COL6A1_SDC1	COL6A1_SDC1	Col6a1	Sdc1	KEGG: mmu04512
COL6A2_SDC1	COL6A2_SDC1	Col6a2	Sdc1	KEGG: mmu04512
COL6A3_SDC1	COL6A3_SDC1	Col6a3	Sdc1	KEGG: mmu04512
COL6A4_SDC1	COL6A4_SDC1	Col6a4	Sdc1	KEGG: mmu04512
COL6A5_SDC1	COL6A5_SDC1	Col6a5	Sdc1	KEGG: mmu04512
COL6A6_SDC1	COL6A6_SDC1	Col6a6	Sdc1	KEGG: mmu04512
COL9A1_SDC1	COL9A1_SDC1	Col9a1	Sdc1	KEGG: mmu04512
COL9A2_SDC1	COL9A2_SDC1	Col9a2	Sdc1	KEGG: mmu04512
COL9A3_SDC1	COL9A3_SDC1	Col9a3	Sdc1	KEGG: mmu04512
FN1_SDC1	FN1_SDC1	Fn1	Sdc1	KEGG: mmu04512
TNC_SDC1	TNC_SDC1	Tnc	Sdc1	KEGG: mmu04512
TNR_SDC1	TNR_SDC1	Tnr	Sdc1	KEGG: mmu04512
TNN_SDC1	TNN_SDC1	Tnn	Sdc1	KEGG: mmu04512
TNXB_SDC1	TNXB_SDC1	Tnxb	Sdc1	KEGG: mmu04512
THBS1_SDC1	THBS1_SDC1	Thbs1	Sdc1	KEGG: mmu04512
THBS2_SDC1	THBS2_SDC1	Thbs2	Sdc1	KEGG: mmu04512
THBS3_SDC1	THBS3_SDC1	Thbs3	Sdc1	KEGG: mmu04512
THBS4_SDC1	THBS4_SDC1	Thbs4	Sdc1	KEGG: mmu04512
COMP_SDC1	COMP_SDC1	Comp	Sdc1	KEGG: mmu04512
COL1A1_SDC4	COL1A1_SDC4	Col1a1	Sdc4	KEGG: mmu04512
COL1A2_SDC4	COL1A2_SDC4	Col1a2	Sdc4	KEGG: mmu04512
COL2A1_SDC4	COL2A1_SDC4	Col2a1	Sdc4	KEGG: mmu04512
COL4A1_SDC4	COL4A1_SDC4	Col4a1	Sdc4	KEGG: mmu04512
COL4A2_SDC4	COL4A2_SDC4	Col4a2	Sdc4	KEGG: mmu04512
COL4A3_SDC4	COL4A3_SDC4	Col4a3	Sdc4	KEGG: mmu04512
COL4A4_SDC4	COL4A4_SDC4	Col4a4	Sdc4	KEGG: mmu04512
COL4A5_SDC4	COL4A5_SDC4	Col4a5	Sdc4	KEGG: mmu04512
COL4A6_SDC4	COL4A6_SDC4	Col4a6	Sdc4	KEGG: mmu04512
COL6A1_SDC4	COL6A1_SDC4	Col6a1	Sdc4	KEGG: mmu04512
COL6A2_SDC4	COL6A2_SDC4	Col6a2	Sdc4	KEGG: mmu04512
COL6A3_SDC4	COL6A3_SDC4	Col6a3	Sdc4	KEGG: mmu04512
COL6A4_SDC4	COL6A4_SDC4	Col6a4	Sdc4	KEGG: mmu04512
COL6A5_SDC4	COL6A5_SDC4	Col6a5	Sdc4	KEGG: mmu04512
COL6A6_SDC4	COL6A6_SDC4	Col6a6	Sdc4	KEGG: mmu04512
COL9A1_SDC4	COL9A1_SDC4	Col9a1	Sdc4	KEGG: mmu04512
COL9A2_SDC4	COL9A2_SDC4	Col9a2	Sdc4	KEGG: mmu04512
COL9A3_SDC4	COL9A3_SDC4	Col9a3	Sdc4	KEGG: mmu04512
FN1_SDC4	FN1_SDC4	Fn1	Sdc4	KEGG: mmu04512
TNC_SDC4	TNC_SDC4	Tnc	Sdc4	KEGG: mmu04512
TNR_SDC4	TNR_SDC4	Tnr	Sdc4	KEGG: mmu04512
TNN_SDC4	TNN_SDC4	Tnn	Sdc4	KEGG: mmu04512
TNXB_SDC4	TNXB_SDC4	Tnxb	Sdc4	KEGG: mmu04512
THBS1_SDC4	THBS1_SDC4	Thbs1	Sdc4	KEGG: mmu04512
THBS2_SDC4	THBS2_SDC4	Thbs2	Sdc4	KEGG: mmu04512
THBS3_SDC4	THBS3_SDC4	Thbs3	Sdc4	KEGG: mmu04512
THBS4_SDC4	THBS4_SDC4	Thbs4	Sdc4	KEGG: mmu04512
COMP_SDC4	COMP_SDC4	Comp	Sdc4	KEGG: mmu04512
LAMA1_SV2A	LAMA1_SV2A	Lama1	Sv2a	KEGG: mmu04512
LAMA2_SV2A	LAMA2_SV2A	Lama2	Sv2a	KEGG: mmu04512
LAMA3_SV2A	LAMA3_SV2A	Lama3	Sv2a	KEGG: mmu04512
LAMA4_SV2A	LAMA4_SV2A	Lama4	Sv2a	KEGG: mmu04512
LAMA5_SV2A	LAMA5_SV2A	Lama5	Sv2a	KEGG: mmu04512
LAMB1_SV2A	LAMB1_SV2A	Lamb1	Sv2a	KEGG: mmu04512
LAMB2_SV2A	LAMB2_SV2A	Lamb2	Sv2a	KEGG: mmu04512
LAMB3_SV2A	LAMB3_SV2A	Lamb3	Sv2a	KEGG: mmu04512
LAMC1_SV2A	LAMC1_SV2A	Lamc1	Sv2a	KEGG: mmu04512
LAMC2_SV2A	LAMC2_SV2A	Lamc2	Sv2a	KEGG: mmu04512
LAMC3_SV2A	LAMC3_SV2A	Lamc3	Sv2a	KEGG: mmu04512
LAMA1_SV2B	LAMA1_SV2B	Lama1	Sv2b	KEGG: mmu04512
LAMA2_SV2B	LAMA2_SV2B	Lama2	Sv2b	KEGG: mmu04512
LAMA3_SV2B	LAMA3_SV2B	Lama3	Sv2b	KEGG: mmu04512
LAMA4_SV2B	LAMA4_SV2B	Lama4	Sv2b	KEGG: mmu04512
LAMA5_SV2B	LAMA5_SV2B	Lama5	Sv2b	KEGG: mmu04512
LAMB1_SV2B	LAMB1_SV2B	Lamb1	Sv2b	KEGG: mmu04512
LAMB2_SV2B	LAMB2_SV2B	Lamb2	Sv2b	KEGG: mmu04512
LAMB3_SV2B	LAMB3_SV2B	Lamb3	Sv2b	KEGG: mmu04512
LAMC1_SV2B	LAMC1_SV2B	Lamc1	Sv2b	KEGG: mmu04512
LAMC2_SV2B	LAMC2_SV2B	Lamc2	Sv2b	KEGG: mmu04512
LAMC3_SV2B	LAMC3_SV2B	Lamc3	Sv2b	KEGG: mmu04512
LAMA1_SV2C	LAMA1_SV2C	Lama1	Sv2c	KEGG: mmu04512
LAMA2_SV2C	LAMA2_SV2C	Lama2	Sv2c	KEGG: mmu04512
LAMA3_SV2C	LAMA3_SV2C	Lama3	Sv2c	KEGG: mmu04512
LAMA4_SV2C	LAMA4_SV2C	Lama4	Sv2c	KEGG: mmu04512
LAMA5_SV2C	LAMA5_SV2C	Lama5	Sv2c	KEGG: mmu04512
LAMB1_SV2C	LAMB1_SV2C	Lamb1	Sv2c	KEGG: mmu04512
LAMB2_SV2C	LAMB2_SV2C	Lamb2	Sv2c	KEGG: mmu04512
LAMB3_SV2C	LAMB3_SV2C	Lamb3	Sv2c	KEGG: mmu04512
LAMC1_SV2C	LAMC1_SV2C	Lamc1	Sv2c	KEGG: mmu04512
LAMC2_SV2C	LAMC2_SV2C	Lamc2	Sv2c	KEGG: mmu04512
LAMC3_SV2C	LAMC3_SV2C	Lamc3	Sv2c	KEGG: mmu04512
THBS1_CD36	THBS1_CD36	Thbs1	Cd36	KEGG: mmu04512
THBS2_CD36	THBS2_CD36	Thbs2	Cd36	KEGG: mmu04512
THBS3_CD36	THBS3_CD36	Thbs3	Cd36	KEGG: mmu04512
THBS4_CD36	THBS4_CD36	Thbs4	Cd36	KEGG: mmu04512
COMP_CD36	COMP_CD36	Comp	Cd36	KEGG: mmu04512
VWF_GP1BA_GP1BB_GP5_GP9	VWF_GP1BA_GP1BB_GP5_GP9	Vwf	GP complex	KEGG: mmu04512
COL1A1_GP6	COL1A1_GP6	Col1a1	Gp6	KEGG: mmu04512
COL1A2_GP6	COL1A2_GP6	Col1a2	Gp6	KEGG: mmu04512
COL2A1_GP6	COL2A1_GP6	Col2a1	Gp6	KEGG: mmu04512
COL4A1_GP6	COL4A1_GP6	Col4a1	Gp6	KEGG: mmu04512
COL4A2_GP6	COL4A2_GP6	Col4a2	Gp6	KEGG: mmu04512
COL4A3_GP6	COL4A3_GP6	Col4a3	Gp6	KEGG: mmu04512
COL4A4_GP6	COL4A4_GP6	Col4a4	Gp6	KEGG: mmu04512
COL4A5_GP6	COL4A5_GP6	Col4a5	Gp6	KEGG: mmu04512
COL4A6_GP6	COL4A6_GP6	Col4a6	Gp6	KEGG: mmu04512
COL6A1_GP6	COL6A1_GP6	Col6a1	Gp6	KEGG: mmu04512
COL6A2_GP6	COL6A2_GP6	Col6a2	Gp6	KEGG: mmu04512
COL6A3_GP6	COL6A3_GP6	Col6a3	Gp6	KEGG: mmu04512
COL6A4_GP6	COL6A4_GP6	Col6a4	Gp6	KEGG: mmu04512
COL6A5_GP6	COL6A5_GP6	Col6a5	Gp6	KEGG: mmu04512
COL6A6_GP6	COL6A6_GP6	Col6a6	Gp6	KEGG: mmu04512
COL9A1_GP6	COL9A1_GP6	Col9a1	Gp6	KEGG: mmu04512
COL9A2_GP6	COL9A2_GP6	Col9a2	Gp6	KEGG: mmu04512
COL9A3_GP6	COL9A3_GP6	Col9a3	Gp6	KEGG: mmu04512
THBS1_CD47	THBS1_CD47	Thbs1	Cd47	KEGG: mmu04512
THBS2_CD47	THBS2_CD47	Thbs2	Cd47	KEGG: mmu04512
THBS3_CD47	THBS3_CD47	Thbs3	Cd47	KEGG: mmu04512
THBS4_CD47	THBS4_CD47	Thbs4	Cd47	KEGG: mmu04512
COMP_CD47	COMP_CD47	Comp	Cd47	KEGG: mmu04512
AGRN_DAG1	AGRN_DAG1	Agrn	Dag1	KEGG: mmu04512
HSPG2_DAG1	HSPG2_DAG1	Hspg2	Dag1	KEGG: mmu04512
LAMA1_DAG1	LAMA1_DAG1	Lama1	Dag1	KEGG: mmu04512
LAMA2_DAG1	LAMA2_DAG1	Lama2	Dag1	KEGG: mmu04512
LAMA3_DAG1	LAMA3_DAG1	Lama3	Dag1	KEGG: mmu04512
LAMA4_DAG1	LAMA4_DAG1	Lama4	Dag1	KEGG: mmu04512
LAMA5_DAG1	LAMA5_DAG1	Lama5	Dag1	KEGG: mmu04512
LAMB1_DAG1	LAMB1_DAG1	Lamb1	Dag1	KEGG: mmu04512
LAMB2_DAG1	LAMB2_DAG1	Lamb2	Dag1	KEGG: mmu04512
LAMB3_DAG1	LAMB3_DAG1	Lamb3	Dag1	KEGG: mmu04512
LAMC1_DAG1	LAMC1_DAG1	Lamc1	Dag1	KEGG: mmu04512
LAMC2_DAG1	LAMC2_DAG1	Lamc2	Dag1	KEGG: mmu04512
LAMC3_DAG1	LAMC3_DAG1	Lamc3	Dag1	KEGG: mmu04512
ADGRE5_CD55B	ADGRE5_CD55B	Adgre5	Cd55b	PMID: 11297558
ALCAM_CD6	ALCAM_CD6	Alcam	Cd6	KEGG: mmu04514
ANXA1_FPR2_LXA4	ANXA1_FPR2_LXA4	Anxa1	FPR2_LXA4	PMID: 22610094
APP_CD74	APP_CD74	App	Cd74	PMID: 19849849
BST2_PIRA2	BST2_PIRA2	Bst2	Pira2	PMID: 19564354
CADM1_CADM1	CADM1_CADM1	Cadm1	Cadm1	PMID: 24503895
CADM3_CADM3	CADM3_CADM3	Cadm3	Cadm3	KEGG: mmu04514
CD1D2_PIRA2	CD1D2_PIRA2	Cd1d2	Pira2	PMID: 19124746
CD200_CD200R1	CD200_CD200R1	Cd200	Cd200r1	PMID: 15187158
CD200_CD200R2	CD200_CD200R2	Cd200	Cd200r2	KEGG: mmu04514
CD200_CD200R3	CD200_CD200R3	Cd200	Cd200r3	PMID: 22020332
CD200_CD200R4	CD200_CD200R4	Cd200	Cd200r4	KEGG: mmu04514
CD22_PTPRC	CD22_PTPRC	Cd22	Ptprc	KEGG: mmu04514
CD226_NECTIN2	CD226_NECTIN2	Cd226	Nectin2	PMID: 24440149
CD226_PVR	CD226_PVR	Cd226	Pvr	PMID: 24440149
FCER2A_ITGAM_ITGB2	FCER2A_ITGAM_ITGB2	Fcer2a	ITGAM_ITGB2	PMID: 7621072
FCER2A_ITGAX_ITGB2	FCER2A_ITGAX_ITGB2	Fcer2a	ITGAX_ITGB2	PMID: 7621072
FCER2A_ITGAV_ITGB3	FCER2A_ITGAV_ITGB3	Fcer2a	ITGAV_ITGB3	PMID: 10037797
FCER2A_CR2	FCER2A_CR2	Fcer2a	Cr2	PMID: 16785534
CD34_SELP	CD34_SELP	Cd34	Selp	PMID: 18606703
ENTPD1_ADORA1	ENTPD1_ADORA1	Entpd1	Adora1	PMID: 21677139
ENTPD1_ADORA2A	ENTPD1_ADORA2A	Entpd1	Adora2a	PMID: 21677139
ENTPD1_ADORA2B	ENTPD1_ADORA2B	Entpd1	Adora2b	PMID: 21677139
ENTPD1_TMIGD3	ENTPD1_TMIGD3	Entpd1	Tmigd3	PMID: 21677139
CD40LG_CD40	CD40LG_CD40	Cd40lg	Cd40	KEGG: mmu04514
PTPRC_CD22	PTPRC_CD22	Ptprc	Cd22	PMID: 12115612
PTPRC_MRC1	PTPRC_MRC1	Ptprc	Mrc1	PMID: 27601670; PMID: 10575006
CD46_JAG1	CD46_JAG1	Cd46	Jag1	PMID: 23086448
CD48_CD244A	CD48_CD244A	Cd48	Cd244a	PMID: 26697006
CD52_SIGLECG	CD52_SIGLECG	Cd52	Siglecg	PMID: 23685786
CD6_ALCAM	CD6_ALCAM	Cd6	Alcam	PMID: 23602662
CD80_CD274	CD80_CD274	Cd80	Cd274	PMID: 17629517; PMID: 18585785
CD80_CD28	CD80_CD28	Cd80	Cd28	PMID: 23954143
CD80_CTLA4	CD80_CTLA4	Cd80	Ctla4	PMID: 23954143
CD86_CD28	CD86_CD28	Cd86	Cd28	PMID: 23954143
CD86_CTLA4	CD86_CTLA4	Cd86	Ctla4	PMID: 23954143
CD96_NECTIN1	CD96_NECTIN1	Cd96	Nectin1	PMID: 17971293
CD96_PVR	CD96_PVR	Cd96	Pvr	PMID: 15034010
CD99_PILRA	CD99_PILRA	Cd99	Pilra	PMID: 18234675
CD99_CD99	CD99_CD99	Cd99	Cd99	KEGG: mmu04514
CDH15_CDH15	CDH15_CDH15	Cdh15	Cdh15	KEGG: mmu04514
CDH4_CDH4	CDH4_CDH4	Cdh4	Cdh4	KEGG: mmu04514
CDH2_CDH2	CDH2_CDH2	Cdh2	Cdh2	KEGG: mmu04514
CDH1_CDH1	CDH1_CDH1	Cdh1	Cdh1	KEGG: mmu04514
CDH1_ITGA1_ITGB1	CDH1_ITGA1_ITGB1	Cdh1	ITGA2_ITGB1	PMID: 12392763
CDH1_ITGAE_ITGB7	CDH1_ITGAE_ITGB7	Cdh1	ITGAE_ITGB7	PMID: 9425167
CDH1_KLRG1	CDH1_KLRG1	Cdh1	Klrg1	PMID: 19604491
CDH5_CDH5	CDH5_CDH5	Cdh5	Cdh5	KEGG: mmu04514
CD1D1_CEACAM5	CD1D1_CEACAM5	Cd1d1	Ceacam5	PMID: 24104458
CD209A_CEACAM1	CD209A_CEACAM1	Cd209a	Ceacam1	PMID: 16282604; PMID: 6246332
CD8A_CEACAM5	CD8A_CEACAM5	Cd8a	Ceacam5	PMID: 24104458
CEACAM1_CEACAM5	CEACAM1_CEACAM5	Ceacam1	Ceacam5	PMID: 11590190
SELE_CEACAM1	SELE_CEACAM1	Sele	Ceacam1	PMID: 1378450
CLDN11_CLDN11	CLDN11_CLDN11	Cldn11	Cldn11	KEGG: mmu04514
CLEC2D_KLRB1B	CLEC2D_KLRB1B	Clec2d	Klrb1b	PMID: 24223577
CLEC2G_KLRB1	CLEC2G_KLRB1	Clec2g	Klrb1	PMID: 24223577
CLEC2H_KLRB1	CLEC2H_KLRB1	Clec2h	Klrb1	PMID: 24223577
CLEC2I_KLRB1	CLEC2I_KLRB1	Clec2i	Klrb1	PMID: 24223577
CLEC2F_KLRB1F	CLEC2F_KLRB1F	Clec2f	Klrb1f	PMID: 24223577
CLEC2G_KLRB1F	CLEC2G_KLRB1F	Clec2g	Klrb1f	PMID: 24223577
CLEC2I_KLRB1F	CLEC2I_KLRB1F	Clec2i	Klrb1f	PMID: 24223577
NFASC_CNTN1_CNTNAP1	NFASC_CNTN1_CNTNAP1	Nfasc	CNTN1_CNTNAP1	KEGG: mmu04514
CNTN2_CNTN2_CNTNAP2	CNTN2_CNTN2_CNTNAP2	Cntn2	CNTN2_CNTNAP2	KEGG: mmu04514
CNTN2_L1CAM	CNTN2_L1CAM	Cntn2	L1cam	KEGG: mmu04514
CNTN2_CNTN2	CNTN2_CNTN2	Cntn2	Cntn2	KEGG: mmu04514
CNTN1_NRCAM	CNTN1_NRCAM	Cntn1	Nrcam	KEGG: mmu04514
CSPG4_ITGA2_ITGB1	CSPG4_ITGA2_ITGB1	Cspg4	ITGA3_ITGB1	PMID: 30213051
DSC1_DSG1C	DSC1_DSG1C	Dsc1	Dsg1c	PMID: 27298358
DSC1_DSG2	DSC1_DSG2	Dsc1	Dsg2	PMID: 27298358
DSC2_DSG1C	DSC2_DSG1C	Dsc2	Dsg1c	PMID: 27298358
DSC2_DSG2	DSC2_DSG2	Dsc2	Dsg2	PMID: 27298358
DSG1C_DSC3	DSG1C_DSC3	Dsg1c	Dsc3	PMID: 27298358
DSG2_DSC3	DSG2_DSC3	Dsg2	Dsc3	PMID: 27298358
EPGN_EGFR	EPGN_EGFR	Epgn	Egfr	PMID: 27298358
EFNA1_EPHA1	EFNA1_EPHA1	Efna1	Epha1	PMID: 15114347
EFNA1_EPHA2	EFNA1_EPHA2	Efna1	Epha2	PMID: 15114347
EFNA1_EPHA3	EFNA1_EPHA3	Efna1	Epha3	PMID: 15114347
EFNA1_EPHA4	EFNA1_EPHA4	Efna1	Epha4	PMID: 15114347
EFNA1_EPHA5	EFNA1_EPHA5	Efna1	Epha5	PMID: 15114347
EFNA1_EPHA7	EFNA1_EPHA7	Efna1	Epha7	PMID: 15114347
EFNA1_EPHA8	EFNA1_EPHA8	Efna1	Epha8	PMID: 15114347
EFNA2_EPHA1	EFNA2_EPHA1	Efna2	Epha1	PMID: 15114347
EFNA2_EPHA2	EFNA2_EPHA2	Efna2	Epha2	PMID: 15114347
EFNA2_EPHA3	EFNA2_EPHA3	Efna2	Epha3	PMID: 15114347
EFNA2_EPHA4	EFNA2_EPHA4	Efna2	Epha4	PMID: 15114347
EFNA2_EPHA5	EFNA2_EPHA5	Efna2	Epha5	PMID: 15114347
EFNA2_EPHA7	EFNA2_EPHA7	Efna2	Epha7	PMID: 15114347
EFNA2_EPHA8	EFNA2_EPHA8	Efna2	Epha8	PMID: 15114347
EFNA3_EPHA1	EFNA3_EPHA1	Efna3	Epha1	PMID: 15114347
EFNA3_EPHA2	EFNA3_EPHA2	Efna3	Epha2	PMID: 15114347
EFNA3_EPHA3	EFNA3_EPHA3	Efna3	Epha3	PMID: 15114347
EFNA3_EPHA4	EFNA3_EPHA4	Efna3	Epha4	PMID: 15114347
EFNA3_EPHA5	EFNA3_EPHA5	Efna3	Epha5	PMID: 15114347
EFNA3_EPHA7	EFNA3_EPHA7	Efna3	Epha7	PMID: 15114347
EFNA3_EPHA8	EFNA3_EPHA8	Efna3	Epha8	PMID: 15114347
EFNA4_EPHA1	EFNA4_EPHA1	Efna4	Epha1	PMID: 15114347
EFNA4_EPHA2	EFNA4_EPHA2	Efna4	Epha2	PMID: 15114347
EFNA4_EPHA3	EFNA4_EPHA3	Efna4	Epha3	PMID: 15114347
EFNA4_EPHA4	EFNA4_EPHA4	Efna4	Epha4	PMID: 15114347
EFNA4_EPHA5	EFNA4_EPHA5	Efna4	Epha5	PMID: 15114347
EFNA4_EPHA7	EFNA4_EPHA7	Efna4	Epha7	PMID: 15114347
EFNA4_EPHA8	EFNA4_EPHA8	Efna4	Epha8	PMID: 15114347
EFNA5_EPHA1	EFNA5_EPHA1	Efna5	Epha1	PMID: 15114347
EFNA5_EPHA2	EFNA5_EPHA2	Efna5	Epha2	PMID: 15114347
EFNA5_EPHA3	EFNA5_EPHA3	Efna5	Epha3	PMID: 15114347
EFNA5_EPHA4	EFNA5_EPHA4	Efna5	Epha4	PMID: 15114347
EFNA5_EPHA5	EFNA5_EPHA5	Efna5	Epha5	PMID: 15114347
EFNA5_EPHA7	EFNA5_EPHA7	Efna5	Epha7	PMID: 15114347
EFNA5_EPHA8	EFNA5_EPHA8	Efna5	Epha8	PMID: 15114347
EFNA5_EPHB2	EFNA5_EPHB2	Efna5	Ephb2	PMID:15107857; PMID: 15114347
EFNB1_EPHA4	EFNB1_EPHA4	Efnb1	Epha4	PMID: 15114347
EFNB1_EPHB1	EFNB1_EPHB1	Efnb1	Ephb1	PMID: 15114347
EFNB1_EPHB2	EFNB1_EPHB2	Efnb1	Ephb2	PMID: 15114347
EFNB1_EPHB3	EFNB1_EPHB3	Efnb1	Ephb3	PMID: 15114347
EFNB1_EPHB4	EFNB1_EPHB4	Efnb1	Ephb4	PMID: 15114347
EFNB2_EPHA4	EFNB2_EPHA4	Efnb2	Epha4	PMID: 15114347
EFNB2_EPHB1	EFNB2_EPHB1	Efnb2	Ephb1	PMID: 15114347
EFNB2_EPHB2	EFNB2_EPHB2	Efnb2	Ephb2	PMID: 15114347
EFNB2_EPHB3	EFNB2_EPHB3	Efnb2	Ephb3	PMID: 15114347
EFNB2_EPHB4	EFNB2_EPHB4	Efnb2	Ephb4	PMID: 15114347
EFNB3_EPHA4	EFNB3_EPHA4	Efnb3	Epha4	PMID: 15114347
EFNB3_EPHB1	EFNB3_EPHB1	Efnb3	Ephb1	PMID: 15114347
EFNB3_EPHB2	EFNB3_EPHB2	Efnb3	Ephb2	PMID: 15114347
EFNB3_EPHB3	EFNB3_EPHB3	Efnb3	Ephb3	PMID: 15114347
EFNB3_EPHB4	EFNB3_EPHB4	Efnb3	Ephb4	PMID: 15114347
EFNB3_EPHB6	EFNB3_EPHB6	Efnb3	Ephb6	PMID: 15114347
ESAM_ESAM	ESAM_ESAM	Esam	Esam	KEGG: mmu04514; PMID: 11279107
GP1BA_ITGAM_ITGB2	GP1BA_ITGAM_ITGB2	Gp1ba	ITGAM_ITGB2	PMC2194217
ICAM1_ITGAX_ITGB2	ICAM1_ITGAX_ITGB2	Icam1	ITGAX_ITGB2	PMID: 16252253
ICAM1_ITGAL_ITGB2	ICAM1_ITGAL_ITGB2	Icam1	ITGAL_ITGB2	KEGG: mmu04514
ICAM2_ITGAL_ITGB2	ICAM2_ITGAL_ITGB2	Icam2	ITGAL_ITGB2	KEGG: mmu04514
ICAM1_ITGAM_ITGB2	ICAM1_ITGAM_ITGB2	Icam1	ITGAM_ITGB2	KEGG: mmu04514
ICAM2_ITGAM_ITGB2	ICAM2_ITGAM_ITGB2	Icam2	ITGAM_ITGB2	KEGG: mmu04514
ICAM1_ITGAL_ITGB2L	ICAM1_ITGAL_ITGB2L	Icam1	ITGAL_ITGB2L	KEGG: mmu04514
ICAM2_ITGAL_ITGB2L	ICAM2_ITGAL_ITGB2L	Icam2	ITGAL_ITGB2L	KEGG: mmu04514
ICAM1_ITGAM_ITGB2L	ICAM1_ITGAM_ITGB2L	Icam1	ITGAM_ITGB2L	KEGG: mmu04514
ICAM2_ITGAM_ITGB2L	ICAM2_ITGAM_ITGB2L	Icam2	ITGAM_ITGB2L	KEGG: mmu04514
ICAM1_ITGAL	ICAM1_ITGAL	Icam1	Itgal	PMID: 23602662
ICAM1_SPN	ICAM1_SPN	Icam1	Spn	PMID: 1683685
ICAM5_CD209A	ICAM5_CD209A	Icam5	Cd209a	PMID: 15795245
ICAM5_CD209F	ICAM5_CD209F	Icam5	Cd209f	PMID: 15795245
ICOSL_ICOS	ICOSL_ICOS	Icosl	Icos	PMID: 23954143
ICOSL_CD28	ICOSL_CD28	Icosl	Cd28	KEGG: mmu04514
ICOSL_CTLA4	ICOSL_CTLA4	Icosl	Ctla4	KEGG: mmu04514
ITGB2_CD226	ITGB2_CD226	ITGAL_ITGB2	Cd226	KEGG: mmu04514
ITGB2_ICAM1	ITGB2_ICAM1	ITGAL_ITGB2	Icam1	KEGG: mmu04514
ITGB2_ICAM2	ITGB2_ICAM2	ITGAL_ITGB2	Icam2	KEGG: mmu04514
ITGB2L_CD226	ITGB2L_CD226	ITGAL_ITGB2L	Cd226	KEGG: mmu04514
ITGB2L_ICAM1	ITGB2L_ICAM1	ITGAL_ITGB2L	Icam1	KEGG: mmu04514
ITGB2L_ICAM2	ITGB2L_ICAM2	ITGAL_ITGB2L	Icam2	KEGG: mmu04514
JAM2_ITGA3_ITGB1	JAM2_ITGA3_ITGB1	Jam2	ITGA3_ITGB1	PMID: 12070135
JAM2_ITGAV_ITGB1	JAM2_ITGAV_ITGB1	Jam2	ITGAV_ITGB1	KEGG: mmu04514
JAM3_ITGAM_ITGB2	JAM3_ITGAM_ITGB2	Jam3	ITGAM_ITGB2	KEGG: mmu04514; PMID: 16118203, PMC2194005
JAM1_ITGAL_ITGB2	JAM1_ITGAL_ITGB2	F11r	ITGAL_ITGB2	PMID: 11812992
JAM3_ITGAM_ITGB2L	JAM3_ITGAM_ITGB2L	Jam3	ITGAM_ITGB2L	KEGG: mmu04514;
JAM2_JAM3	JAM2_JAM3	Jam2	Jam3	PMC1237098; PMID: 11590146
F11R_F11R	F11R_F11R	F11r	F11r	KEGG: mmu04514
F11R_JAM2	F11R_JAM2	F11r	Jam2	KEGG: mmu04514
F11R_JAM3	F11R_JAM3	F11r	Jam3	KEGG: mmu04514
JAM2_F11R	JAM2_F11R	Jam2	F11r	KEGG: mmu04514
JAM2_JAM2	JAM2_JAM2	Jam2	Jam2	KEGG: mmu04514
JAM3_F11R	JAM3_F11R	Jam3	F11r	KEGG: mmu04514
JAM3_JAM2	JAM3_JAM2	Jam3	Jam2	KEGG: mmu04514
JAM3_JAM3	JAM3_JAM3	Jam3	Jam3	KEGG: mmu04514
L1CAM_ITGAV_ITGB3	L1CAM_ITGAV_ITGB3	L1cam	ITGAV_ITGB3	PMID: 9396761
L1CAM_ITGA4_ITGB7	L1CAM_ITGA4_ITGB7	L1cam	ITGA4_ITGB7	PMID: 8557754
L1CAM_L1CAM	L1CAM_L1CAM	L1cam	L1cam	PMID: 18701456
LAIR1_PIRA2	LAIR1_PIRA2	Lair1	Pira2	PMID: 19283782
LCK_CD8A_CD8B1	LCK_CD8A_CD8B1	Lck	CD8 receptor	PMID: 25427562
MADCAM1_ITGA4_ITGB7	MADCAM1_ITGA4_ITGB7	Madcam1	ITGA4_ITGB7	KEGG: mmu04514; PMID: 7517418
MAG_MAG	MAG_MAG	Mag	Mag	KEGG: mmu04514
H2-T23_KLRD1_KLRC1	H2-T23_KLRD1_KLRC1	H2-T23	KLRD1_KLRC1	PMID: 24223577
H2-T23_KLRD1_KLRC2	H2-T23_KLRD1_KLRC2	H2-T23	KLRD1_KLRC2	PMID: 24223577
H2-M2_CD8A	H2-M2_CD8A	H2-M2	Cd8a	KEGG: mmu04514
H2-M3_CD8A	H2-M3_CD8A	H2-M3	Cd8a	KEGG: mmu04514
H2-M9_CD8A	H2-M9_CD8A	H2-M9	Cd8a	KEGG: mmu04514
H2-Q1_CD8A	H2-Q1_CD8A	H2-Q1	Cd8a	KEGG: mmu04514
H2-Q10_CD8A	H2-Q10_CD8A	H2-Q10	Cd8a	KEGG: mmu04514
H2-Q2_CD8A	H2-Q2_CD8A	H2-Q2	Cd8a	KEGG: mmu04514
H2-Q7_CD8A	H2-Q7_CD8A	H2-Q7	Cd8a	KEGG: mmu04514
H2-Q8_CD8A	H2-Q8_CD8A	H2-Q8	Cd8a	KEGG: mmu04514
H2-T22_CD8A	H2-T22_CD8A	H2-T22	Cd8a	KEGG: mmu04514
H2-T23_CD8A	H2-T23_CD8A	H2-T23	Cd8a	KEGG: mmu04514
H2-T24_CD8A	H2-T24_CD8A	H2-T24	Cd8a	KEGG: mmu04514
H2-T3_CD8A	H2-T3_CD8A	H2-T3	Cd8a	KEGG: mmu04514
H2-T9_CD8A	H2-T9_CD8A	H2-T9	Cd8a	KEGG: mmu04514
H2-M10.4_CD8A	H2-M10.4_CD8A	H2-M10.4	Cd8a	KEGG: mmu04514
H2-M11_CD8A	H2-M11_CD8A	H2-M11	Cd8a	KEGG: mmu04514
H2-M1_CD8A	H2-M1_CD8A	H2-M1	Cd8a	KEGG: mmu04514
H2-M10.5_CD8A	H2-M10.5_CD8A	H2-M10.5	Cd8a	KEGG: mmu04514
H2-M10.2_CD8A	H2-M10.2_CD8A	H2-M10.2	Cd8a	KEGG: mmu04514
H2-M10.6_CD8A	H2-M10.6_CD8A	H2-M10.6	Cd8a	KEGG: mmu04514
H2-T10_CD8A	H2-T10_CD8A	H2-T10	Cd8a	KEGG: mmu04514
H2-Q6_CD8A	H2-Q6_CD8A	H2-Q6	Cd8a	KEGG: mmu04514
H2-M10.3_CD8A	H2-M10.3_CD8A	H2-M10.3	Cd8a	KEGG: mmu04514
H2-BL_CD8A	H2-BL_CD8A	H2-Bl	Cd8a	KEGG: mmu04514
H2-D1_CD8A	H2-D1_CD8A	H2-D1	Cd8a	KEGG: mmu04514
H2-K1_CD8A	H2-K1_CD8A	H2-K1	Cd8a	KEGG: mmu04514
H2-M10.1_CD8A	H2-M10.1_CD8A	H2-M10.1	Cd8a	KEGG: mmu04514
H2-T18_CD8A	H2-T18_CD8A	H2-T18	Cd8a	KEGG: mmu04514
H2-Q9_CD8A	H2-Q9_CD8A	H2-Q9	Cd8a	KEGG: mmu04514
GM8909_CD8A	GM8909_CD8A	Gm8909	Cd8a	KEGG: mmu04514
H2-L_CD8A	H2-L_CD8A	H2-L	Cd8a	KEGG: mmu04514
GM10499_CD8A	GM10499_CD8A	Gm10499	Cd8a	KEGG: mmu04514
H2-Q4_CD8A	H2-Q4_CD8A	H2-Q4	Cd8a	KEGG: mmu04514
H2-T-PS_CD8A	H2-T-PS_CD8A	H2-T-ps	Cd8a	KEGG: mmu04514
GM11127_CD8A	GM11127_CD8A	Gm11127	Cd8a	KEGG: mmu04514
H2-M5_CD8A	H2-M5_CD8A	H2-M5	Cd8a	KEGG: mmu04514
GM7030_CD8A	GM7030_CD8A	Gm7030	Cd8a	KEGG: mmu04514
H2-M2_CD8B1	H2-M2_CD8B1	H2-M2	Cd8b1	KEGG: mmu04514
H2-M3_CD8B1	H2-M3_CD8B1	H2-M3	Cd8b1	KEGG: mmu04514
H2-M9_CD8B1	H2-M9_CD8B1	H2-M9	Cd8b1	KEGG: mmu04514
H2-Q1_CD8B1	H2-Q1_CD8B1	H2-Q1	Cd8b1	KEGG: mmu04514
H2-Q10_CD8B1	H2-Q10_CD8B1	H2-Q10	Cd8b1	KEGG: mmu04514
H2-Q2_CD8B1	H2-Q2_CD8B1	H2-Q2	Cd8b1	KEGG: mmu04514
H2-Q7_CD8B1	H2-Q7_CD8B1	H2-Q7	Cd8b1	KEGG: mmu04514
H2-Q8_CD8B1	H2-Q8_CD8B1	H2-Q8	Cd8b1	KEGG: mmu04514
H2-T22_CD8B1	H2-T22_CD8B1	H2-T22	Cd8b1	KEGG: mmu04514
H2-T23_CD8B1	H2-T23_CD8B1	H2-T23	Cd8b1	KEGG: mmu04514
H2-T24_CD8B1	H2-T24_CD8B1	H2-T24	Cd8b1	KEGG: mmu04514
H2-T3_CD8B1	H2-T3_CD8B1	H2-T3	Cd8b1	KEGG: mmu04514
H2-T9_CD8B1	H2-T9_CD8B1	H2-T9	Cd8b1	KEGG: mmu04514
H2-M10.4_CD8B1	H2-M10.4_CD8B1	H2-M10.4	Cd8b1	KEGG: mmu04514
H2-M11_CD8B1	H2-M11_CD8B1	H2-M11	Cd8b1	KEGG: mmu04514
H2-M1_CD8B1	H2-M1_CD8B1	H2-M1	Cd8b1	KEGG: mmu04514
H2-M10.5_CD8B1	H2-M10.5_CD8B1	H2-M10.5	Cd8b1	KEGG: mmu04514
H2-M10.2_CD8B1	H2-M10.2_CD8B1	H2-M10.2	Cd8b1	KEGG: mmu04514
H2-M10.6_CD8B1	H2-M10.6_CD8B1	H2-M10.6	Cd8b1	KEGG: mmu04514
H2-T10_CD8B1	H2-T10_CD8B1	H2-T10	Cd8b1	KEGG: mmu04514
H2-Q6_CD8B1	H2-Q6_CD8B1	H2-Q6	Cd8b1	KEGG: mmu04514
H2-M10.3_CD8B1	H2-M10.3_CD8B1	H2-M10.3	Cd8b1	KEGG: mmu04514
H2-BL_CD8B1	H2-BL_CD8B1	H2-Bl	Cd8b1	KEGG: mmu04514
H2-D1_CD8B1	H2-D1_CD8B1	H2-D1	Cd8b1	KEGG: mmu04514
H2-K1_CD8B1	H2-K1_CD8B1	H2-K1	Cd8b1	KEGG: mmu04514
H2-M10.1_CD8B1	H2-M10.1_CD8B1	H2-M10.1	Cd8b1	KEGG: mmu04514
H2-T18_CD8B1	H2-T18_CD8B1	H2-T18	Cd8b1	KEGG: mmu04514
H2-Q9_CD8B1	H2-Q9_CD8B1	H2-Q9	Cd8b1	KEGG: mmu04514
GM8909_CD8B1	GM8909_CD8B1	Gm8909	Cd8b1	KEGG: mmu04514
H2-L_CD8B1	H2-L_CD8B1	H2-L	Cd8b1	KEGG: mmu04514
GM10499_CD8B1	GM10499_CD8B1	Gm10499	Cd8b1	KEGG: mmu04514
H2-Q4_CD8B1	H2-Q4_CD8B1	H2-Q4	Cd8b1	KEGG: mmu04514
H2-T-PS_CD8B1	H2-T-PS_CD8B1	H2-T-ps	Cd8b1	KEGG: mmu04514
GM11127_CD8B1	GM11127_CD8B1	Gm11127	Cd8b1	KEGG: mmu04514
H2-M5_CD8B1	H2-M5_CD8B1	H2-M5	Cd8b1	KEGG: mmu04514
GM7030_CD8B1	GM7030_CD8B1	Gm7030	Cd8b1	KEGG: mmu04514
H2-BI_KIR3DL1	H2-BI_KIR3DL1	H2-BI	Kir3dl1	PMID: 28484462
H2-D1_KIR3DL1	H2-D1_KIR3DL1	H2-D1	Kir3dl1	PMID: 28484462
H2-K1_KIR3DL1	H2-K1_KIR3DL1	H2-K1	Kir3dl1	PMID: 28484462
H2-Q1_KIR3DL1	H2-Q1_KIR3DL1	H2-Q1	Kir3dl1	PMID: 28484462
H2-Q10_KIR3DL1	H2-Q10_KIR3DL1	H2-Q10	Kir3dl1	PMID: 28484462
H2-Q2_KIR3DL1	H2-Q2_KIR3DL1	H2-Q2	Kir3dl1	PMID: 28484462
H2-Q4_KIR3DL1	H2-Q4_KIR3DL1	H2-Q4	Kir3dl1	PMID: 28484462
H2-Q6_KIR3DL1	H2-Q6_KIR3DL1	H2-Q6	Kir3dl1	PMID: 28484462
H2-Q7_KIR3DL1	H2-Q7_KIR3DL1	H2-Q7	Kir3dl1	PMID: 28484462
H2-D_KLRA	H2-D_KLRA	H2-D	Klra	PMID: 24223577
H2-K1_KLRA	H2-K1_KLRA	H2-K1	Klra	PMID: 24223577
ULBP1_KLRK1	ULBP1_KLRK1	Ulbp1	Klrk1	PMID: 24223577
RAET1A_KLRK1	RAET1A_KLRK1	Raet1a	Klrk1	PMID: 24223577
H60A_KLRK1	H60A_KLRK1	H60a	Klrk1	PMID: 24223577
H2-EA-PS_CD4	H2-EA-PS_CD4	H2-Ea-ps	Cd4	KEGG: mmu04514
H2-AA_CD4	H2-AA_CD4	H2-Aa	Cd4	KEGG: mmu04514
H2-AB1_CD4	H2-AB1_CD4	H2-Ab1	Cd4	KEGG: mmu04514
H2-EB1_CD4	H2-EB1_CD4	H2-Eb1	Cd4	KEGG: mmu04514
H2-DMA_CD4	H2-DMA_CD4	H2-DMa	Cd4	KEGG: mmu04514
H2-DMB1_CD4	H2-DMB1_CD4	H2-DMb1	Cd4	KEGG: mmu04514
H2-DMB2_CD4	H2-DMB2_CD4	H2-DMb2	Cd4	KEGG: mmu04514
H2-OA_CD4	H2-OA_CD4	H2-Oa	Cd4	KEGG: mmu04514
H2-OB_CD4	H2-OB_CD4	H2-Ob	Cd4	KEGG: mmu04514
MPZ_MPZL1	MPZ_MPZL1	Mpz	Mpzl1	KEGG: mmu04514
MPZ_MPZ	MPZ_MPZ	Mpz	Mpz	KEGG: mmu04514
MPZL1_MPZL1	MPZL1_MPZL1	Mpzl1	Mpzl1	KEGG: mmu04514
NCAM1_FGFR1	NCAM1_FGFR1	Ncam1	Fgfr1	PMID: 12791257
NCAM1_NCAM1	NCAM1_NCAM1	Ncam1	Ncam1	KEGG: mmu04514
NCAM1_NCAM2	NCAM1_NCAM2	Ncam1	Ncam2	KEGG: mmu04514
NCAM1_L1CAM	NCAM1_L1CAM	Ncam1	L1cam	KEGG: mmu04514
NCAM2_L1CAM	NCAM2_L1CAM	Ncam2	L1cam	KEGG: mmu04514
NECTIN1_CADM3	NECTIN1_CADM3	Nectin1	Cadm3	PMID: 23027581
NECTIN1_CD96	NECTIN1_CD96	Nectin1	Cd96	PMID: 23027581
NECTIN1_NECTIN4	NECTIN1_NECTIN4	Nectin1	Nectin4	PMID: 23027581
NECTIN3_NECTIN1	NECTIN3_NECTIN1	Nectin3	Nectin1	PMID: 23027581
NECTIN3_NECTIN2	NECTIN3_NECTIN2	Nectin3	Nectin2	PMID: 23027581
NECTIN3_PVR	NECTIN3_PVR	Nectin3	Pvr	PMID: 23027581
NECTIN3_TIGIT	NECTIN3_TIGIT	Nectin3	Tigit	KEGG: mmu04514; PMID: 1313846
NECTIN2_CD226	NECTIN2_CD226	Nectin2	Cd226	KEGG: mmu04514
NECTIN2_TIGIT	NECTIN2_TIGIT	Nectin2	Tigit	KEGG: mmu04514
NECTIN1_NECTIN3	NECTIN1_NECTIN3	Nectin1	Nectin3	KEGG: mmu04514
NEGR1_NEGR1	NEGR1_NEGR1	Negr1	Negr1	KEGG: mmu04514
LRRC4C_NTNG1	LRRC4C_NTNG1	Lrrc4c	Ntng1	KEGG: mmu04514
LRRC4_NTNG2	LRRC4_NTNG2	Lrrc4	Ntng2	KEGG: mmu04514
LRRC4B_PTPRF	LRRC4B_PTPRF	Lrrc4b	Ptprf	KEGG: mmu04514
ULBP1_KLRK1_HCST	ULBP1_KLRK1_HCST	Ulbp1	KLRK1_HCST	PMID: 24223577
DLK1_NOTCH1	DLK1_NOTCH1	Dlk1	Notch1	PMID: 22353464
DLK1_NOTCH2	DLK1_NOTCH2	Dlk1	Notch2	PMID: 22353464
DLK1_NOTCH3	DLK1_NOTCH3	Dlk1	Notch3	PMID: 22353464
DLK1_NOTCH4	DLK1_NOTCH4	Dlk1	Notch4	PMID: 22353464
DLL1_NOTCH1	DLL1_NOTCH1	Dll1	Notch1	PMID: 22353464
DLL1_NOTCH3	DLL1_NOTCH3	Dll1	Notch3	PMID: 22353464
DLL1_NOTCH4	DLL1_NOTCH4	Dll1	Notch4	PMID: 22353464
DLL3_NOTCH1	DLL3_NOTCH1	Dll3	Notch1	PMID: 22353464
DLL3_NOTCH2	DLL3_NOTCH2	Dll3	Notch2	PMID: 22353464
DLL3_NOTCH3	DLL3_NOTCH3	Dll3	Notch3	PMID: 22353464
DLL3_NOTCH4	DLL3_NOTCH4	Dll3	Notch4	PMID: 22353464
DLL4_NOTCH1	DLL4_NOTCH1	Dll4	Notch1	PMID: 22353464
DLL4_NOTCH2	DLL4_NOTCH2	Dll4	Notch2	PMID: 22353464
DLL4_NOTCH3	DLL4_NOTCH3	Dll4	Notch3	PMID: 22353464
DLL4_NOTCH4	DLL4_NOTCH4	Dll4	Notch4	PMID: 22353464
JAG1_NOTCH1	JAG1_NOTCH1	Jag1	Notch1	PMID: 22353464
JAG1_NOTCH2	JAG1_NOTCH2	Jag1	Notch2	PMID: 22353464
JAG1_NOTCH3	JAG1_NOTCH3	Jag1	Notch3	PMID: 22353464
JAG1_NOTCH4	JAG1_NOTCH4	Jag1	Notch4	PMID: 22353464
JAG2_NOTCH1	JAG2_NOTCH1	Jag2	Notch1	PMID: 22353464
JAG2_NOTCH2	JAG2_NOTCH2	Jag2	Notch2	PMID: 22353464
JAG2_NOTCH3	JAG2_NOTCH3	Jag2	Notch3	PMID: 22353464
JAG2_NOTCH4	JAG2_NOTCH4	Jag2	Notch4	PMID: 22353464
DLL1_NOTCH2	DLL1_NOTCH2	Dll1	Notch2	PMID: 22353464
NRXN1_NLGN1	NRXN1_NLGN1	Nrxn1	Nlgn1	KEGG: mmu04514
NRXN1_NLGN2	NRXN1_NLGN2	Nrxn1	Nlgn2	KEGG: mmu04514
NRXN1_NLGN3	NRXN1_NLGN3	Nrxn1	Nlgn3	KEGG: mmu04514
NRXN2_NLGN1	NRXN2_NLGN1	Nrxn2	Nlgn1	KEGG: mmu04514
NRXN2_NLGN2	NRXN2_NLGN2	Nrxn2	Nlgn2	KEGG: mmu04514
NRXN2_NLGN3	NRXN2_NLGN3	Nrxn2	Nlgn3	KEGG: mmu04514
NRXN3_NLGN1	NRXN3_NLGN1	Nrxn3	Nlgn1	KEGG: mmu04514
NRXN3_NLGN2	NRXN3_NLGN2	Nrxn3	Nlgn2	KEGG: mmu04514
NRXN3_NLGN3	NRXN3_NLGN3	Nrxn3	Nlgn3	KEGG: mmu04514
OCLN_OCLN	OCLN_OCLN	Ocln	Ocln	KEGG: mmu04514
CD274_PDCD1	CD274_PDCD1	Cd274	Pdcd1	PMID: 23954143
PDCD1LG2_PDCD1	PDCD1LG2_PDCD1	Pdcd1lg2	Pdcd1	PMID: 23954143
PECAM1_PECAM1	PECAM1_PECAM1	Pecam1	Pecam1	KEGG: mmu04514
PTPRM_PTPRM	PTPRM_PTPRM	Ptprm	Ptprm	KEGG: mmu04514
PVR_CD226	PVR_CD226	Pvr	Cd226	KEGG: mmu04514
PVR_TIGIT	PVR_TIGIT	Pvr	Tigit	KEGG: mmu04514
SELE_CD44	SELE_CD44	Sele	Cd44	PMC4571854
SELE_GLG1	SELE_GLG1	Sele	Glg1	PMID: 11404363
SELL_CD34	SELL_CD34	Sell	Cd34	PMID: 7692600; PMID: 8977216
SELL_PODXL	SELL_PODXL	Sell	Podxl	PMID: 22814396
SELL_GLYCAM1	SELL_GLYCAM1	Sell	Glycam1	KEGG: mmu04514
SELL_MADCAM1	SELL_MADCAM1	Sell	Madcam1	KEGG: mmu04514
SELPLG_SELE	SELPLG_SELE	Selplg	Sele	PMC4571854
SELPLG_SELL	SELPLG_SELL	Selplg	Sell	PMC2431087; PMID: 8892633,PMID: 8896607
SELPLG_SELP	SELPLG_SELP	Selplg	Selp	PMID: 19118202; PMID: 9829984
SEMA4A_NRP1_PLXNA1	SEMA4A_NRP1_PLXNA1	Sema4a	NRP1_PLXNA1	PMID: 27533782
SEMA4A_NRP1_PLXNA2	SEMA4A_NRP1_PLXNA2	Sema4a	NRP1_PLXNA2	PMID: 27533782
SEMA4A_NRP1_PLXNA3	SEMA4A_NRP1_PLXNA3	Sema4a	NRP1_PLXNA3	PMID: 27533782
SEMA4A_NRP1_PLXNA4	SEMA4A_NRP1_PLXNA4	Sema4a	NRP1_PLXNA4	PMID: 27533782
SEMA4A_PLXNB1	SEMA4A_PLXNB1	Sema4a	Plxnb1	PMID: 27533782
SEMA4A_PLXNB2	SEMA4A_PLXNB2	Sema4a	Plxnb2	PMID: 27533782
SEMA4A_PLXNB3	SEMA4A_PLXNB3	Sema4a	Plxnb3	PMID: 27533782
SEMA4D_PLXNB1	SEMA4D_PLXNB1	Sema4d	Plxnb1	PMID: 27533782
SEMA4D_PLXNB2	SEMA4D_PLXNB2	Sema4d	Plxnb2	PMID: 27533782
SEMA4D_PLXNB3	SEMA4D_PLXNB3	Sema4d	Plxnb3	PMID: 27533782
SEMA4C_PLXNB2	SEMA4C_PLXNB2	Sema4c	Plxnb2	PMID: 27533782
SEMA4G_PLXNB2	SEMA4G_PLXNB2	Sema4g	Plxnb2	PMID: 27533782
SEMA4A_TIMD2	SEMA4A_TIMD2	Sema4a	Timd2	PMID: 22325954
SEMA4D_CD72	SEMA4D_CD72	Sema4d	Cd72	PMID: 22325954
SEMA5A_PLXNA1	SEMA5A_PLXNA1	Sema5a	Plxna1	PMID: 27533782
SEMA5B_PLXNA1	SEMA5B_PLXNA1	Sema5b	Plxna1	PMID: 27533782
SEMA5A_PLXNA3	SEMA5A_PLXNA3	Sema5a	Plxna3	PMID: 27533782
SEMA5B_PLXNA3	SEMA5B_PLXNA3	Sema5b	Plxna3	PMID: 27533782
[truncated: 2,807 more rows]
