# Supplementary material for: VGAE-CCI: variational graph autoencoder-based construction of 3D spatial cell–cell communication network
Source: Brief Bioinform. 2024 Nov 24;26(1):bbae619. doi: 10.1093/bib/bbae619 (PMC11586124; doi:10.1093/bib/bbae619)
Supplement: Supplementary_Data_3_bbae619 [file supplementary_data_3_bbae619.zip › Supplementary_Data_3_bbae619.csv]

L-R	literature	iTALK	CytoTalk	NATMI	SingleCellSignalR	CellphoneDB	CellChat	CellCall	DeepCCI	DeepLinc	SCTCCI
ADAM17-NOTCH1	1	1	1	1	1	1	1	1	1	1	1
AMH-BMPR1B	1	1	0	1	1	1	1	1	1	1	1
BMP6-BMPR1A	1	0	0	1	1	1	0	0	0	1	1
BMP6-BMPR1B	1	0	0	1	1	1	0	0	0	1	1
BMP8B-BMPR1A	1	0	0	1	1	0	0	1	0	1	1
BMP8B-BMPR1B	1	0	0	1	1	0	0	1	0	1	1
BMP8B-BMPR2	1	0	0	1	1	0	0	1	0	1	1
CGA-LHCGR	1	0	0	0	0	0	0	0	0	1	1
CLDN11-CLDN11	1	0	0	0	0	0	1	0	1	0	0
CLDN3-CLDN5	1	0	0	0	0	0	0	0	0	1	1
CTF1-IL6ST	1	0	1	1	1	1	1	1	1	1	1
CTF1-LIFR	1	0	1	1	1	1	1	1	1	1	1
CXCL12-CCR4	1	0	0	1	0	0	0	0	0	1	1
DCN-MET	1	0	0	1	1	0	0	0	0	1	1
DLL1-NOTCH1	1	0	1	1	1	1	1	0	1	1	1
DLL3-NOTCH1	1	0	0	1	1	1	1	1	1	1	1
DLL3-NOTCH2	1	0	0	1	1	0	0	1	1	0	1
EDN1-EDNRA	1	0	1	1	1	1	1	0	1	0	1
EFNB1-EPHB2	1	0	1	1	1	1	1	0	1	1	1
EFNB1-EPHB4	1	0	1	1	1	1	1	1	1	0	1
EFNB1-EPHB6	1	0	1	1	1	1	1	1	1	1	1
EFNB2-EPHB2	1	0	1	1	1	1	1	0	1	0	1
EFNB2-EPHB4	1	1	1	1	1	1	1	1	1	0	1
EFNB2-EPHB6	1	0	1	1	1	1	1	1	1	1	1
FGF1-FGFR1	1	0	1	1	1	1	1	1	1	1	1
FGF1-FGFR2	1	0	1	1	1	1	1	1	1	1	1
FGF1-FGFR3	1	0	1	1	1	1	1	1	1	1	1
GAS6-AXL	1	0	0	1	1	1	1	0	1	1	1
HGF-MET	1	0	0	1	1	0	0	0	0	1	1
IL1A-IL1R1	1	0	0	1	1	1	1	1	1	1	1
IL1A-IL1RAP	1	0	0	1	1	0	0	0	0	1	1
IL1B-IL1R1	1	0	0	0	1	0	0	1	0	1	1
IL1B-IL1RAP	1	0	0	0	1	0	0	0	0	1	1
INHBA-ACVR1C	1	0	0	1	1	0	0	0	0	1	1
INHBB-ACVR1	1	0	1	1	1	1	1	0	1	1	1
INHBB-ACVR1B	1	1	1	1	1	1	1	1	1	1	1
INHBB-ACVR1C	1	0	1	1	1	0	0	0	1	1	1
INHBB-ACVR2A	1	1	1	1	1	1	1	1	1	1	1
INHBB-ACVR2B	1	1	1	1	1	1	1	1	1	1	1
JAG1-NOTCH1	1	0	0	1	1	0	0	1	0	1	1
JAG1-NOTCH2	1	0	0	1	1	0	0	1	0	1	1
JAM2-F11R	1	1	0	1	1	1	1	0	1	0	0
JAM2-JAM2	1	0	0	0	0	0	1	0	1	0	0
KITLG-KIT	1	1	1	1	1	1	1	1	1	0	1
LFNG-NOTCH1	1	0	0	0	0	1	1	1	1	1	1
LFNG-NOTCH2	1	0	0	0	0	1	1	1	1	0	1
NECTIN1-NECTIN3	1	0	0	0	0	0	0	0	0	0	0
NECTIN2-NECTIN3	1	0	0	0	0	0	0	0	0	0	0
NECTIN2-NECTIN4	1	0	0	0	0	0	0	0	0	0	0
NODAL-ACVR1C	1	0	0	1	1	0	0	0	0	1	1
OXT-OXTR	1	0	0	1	0	0	0	0	0	1	1
POMC-MC2R	1	0	0	1	0	0	0	0	0	1	1
RLN1-RXFP1	1	0	0	0	0	0	0	0	0	1	1
RLN2-RXFP1	1	0	0	1	0	0	0	0	0	0	1
TNFSF10-TNFRSF10A	1	0	0	1	0	0	0	0	0	1	1
VEGFA-FLT1	1	0	0	1	1	0	1	1	1	1	1
VEGFA-KDR	1	0	0	1	0	0	0	0	0	0	1
VEGFB-FLT1	1	0	0	1	1	1	0	1	1	0	1
WNT11-FZD10	1	0	0	1	1	1	0	0	0	0	1
WNT11-FZD5	1	0	0	1	1	1	0	0	0	1	1
WNT2-FZD5	1	0	0	1	1	1	0	0	0	1	1
WNT3-FZD3,LRP5	1	0	0	0	0	0	0	1	0	0	0
WNT3-FZD3,LRP6	1	0	1	0	0	1	1	1	1	0	0
WNT3-FZD5	1	0	0	1	1	0	0	0	0	1	1
WNT3-FZD7	1	1	0	1	1	1	0	1	0	0	1
WNT3-LRP6	1	1	1	1	1	1	1	1	1	0	1
WNT5A-FZD3	1	1	0	1	1	1	1	1	1	1	1
WNT5A-FZD5	1	1	0	1	1	0	1	0	0	1	1
WNT5A-FZD7	1	1	0	1	1	1	1	1	1	1	1
WNT5A-LRP5	1	1	0	1	1	1	1	1	1	1	1
WNT5A-LRP6	1	1	0	1	1	1	1	1	1	1	1
WNT5B-FZD5	1	1	0	1	1	0	0	0	0	1	1
WNT6-FZD3,LRP5	1	1	0	0	0	0	1	1	1	0	0
WNT6-FZD3,LRP6	1	0	0	0	0	0	0	1	0	0	0
WNT6-FZD7	1	0	0	1	1	1	1	1	1	0	1
WNT6-LRP5	1	0	0	1	1	1	1	1	1	0	1
WNT6-LRP6	1	0	0	1	1	1	1	1	1	1	1
WNT7A-FZD5	1	0	0	0	1	0	0	0	0	1	1
WNT8A-FZD5	1	0	0	1	1	0	0	0	0	1	1
